# Supplementary material for: Crystal structure of 1,3-bis­(4-hexyl-5-iodo­thio­phen-2-yl)-4,5,6,7-tetra­hydro-2-benzo­thio­phene
Source: Acta Crystallogr Sect E Struct Rep Online. 2014 Sep 27;70(Pt 10):o1133–4. doi: 10.1107/S1600536814019667 (PMC4257205; doi:10.1107/S1600536814019667)
Supplement: Supplementary file 1 [file e-70-o1133-sup1.cif]

##############################################################################
#                                                                            #
# This CIF contains the data in a paper accepted for publication in          #
# Acta Crystallographica Section E. It conforms to the requirements of       #
# Notes for Authors for Acta Crystallographica Section E, and has been       #
# peer reviewed under the auspices of the IUCr Commission on Journals.       #
#                                                                            #
# Full details of the Crystallographic Information File format               #
# are given in the paper "The Crystallographic Information File (CIF):       #
# a New Standard Archive File for Crystallography" by S. R. Hall, F. H.      #
# Allen and I. D. Brown [Acta Cryst. (1991), A47, 655-685].                  #
#                                                                            #
# The current version of the core CIF dictionary is obtainable from          #
# ftp://ftp.iucr.org/pub/cif_core.dic.                                       #
#                                                                            #
# Software is freely available for graphical display of the structure(s)     #
# in this CIF. For information consult the CIF software page                 #
# http://www.iucr.org/resources/cif/software.                                #
#                                                                            #
# This file may be used for bona fide research purposes within the           #
# scientific community so long as proper attribution is given to the journal # 
# article from which it was obtained.                                        #
#                                                                            #
##############################################################################
data_I
_audit_creation_method     SHELXL-97
_database_code_depnum_ccdc_archive     'CCDC 1021995'
_chemical_name_systematic
;
1,3-Bis(4-hexyl-5-iodothiophen-2-yl)-4,5,6,7-tetrahydro-2-benzothiophene
;
_chemical_name_common     ?
_chemical_formula_moiety     'C28 H36 I2 S3'
_chemical_formula_sum     'C28 H36 I2 S3'
_chemical_formula_iupac     'C28 H36 I2 S3'
_chemical_formula_weight     722.55
_chemical_melting_point     ?
_symmetry_cell_setting     triclinic
_symmetry_space_group_name_H-M     'P -1'
_symmetry_space_group_name_Hall     '-P 1'
loop_
    _symmetry_equiv_pos_as_xyz
    'x, y, z'
    '-x, -y, -z'
_cell_length_a     13.4491(4)
_cell_length_b     14.9488(5)
_cell_length_c     16.1260(5)
_cell_angle_alpha     73.387(2)
_cell_angle_beta     71.208(2)
_cell_angle_gamma     77.794(3)
_cell_volume     2915.60(16)
_cell_formula_units_Z     4
_cell_measurement_theta_min     1.43
_cell_measurement_theta_max     27.0
_cell_measurement_temperature     200(2)
_exptl_crystal_description     block
_exptl_crystal_colour     yellow
_exptl_crystal_size_max     0.16
_exptl_crystal_size_mid     0.10
_exptl_crystal_size_min     0.08
_exptl_crystal_density_diffrn     1.646
_exptl_crystal_density_meas     ?
_exptl_crystal_density_method     'not measured'
_exptl_crystal_F_000     1432
_exptl_absorpt_coefficient_mu     2.387
_exptl_absorpt_correction_type     numerical
_exptl_absorpt_process_details     '(X-SHAPE and X-RED32; Stoe & Cie, 2008)'
_exptl_absorpt_correction_T_min     0.748
_exptl_absorpt_correction_T_max     0.815
_exptl_special_details     ?
_diffrn_ambient_temperature     200(2)
_diffrn_radiation_type     MoK\a
_diffrn_radiation_wavelength     0.71073
_diffrn_radiation_source     'fine-focus sealed tube'
_diffrn_radiation_monochromator     graphite
_diffrn_measurement_device_type     'Stoe IPDS-1'
_diffrn_measurement_method     'Omega scans'
_diffrn_detector_area_resol_mean     ?
_diffrn_reflns_number     26585
_diffrn_reflns_av_R_equivalents     0.0381
_diffrn_reflns_av_sigmaI/netI     0.0346
_diffrn_reflns_theta_min     1.43
_diffrn_reflns_theta_max     27.00
_diffrn_reflns_theta_full     27.00
_diffrn_measured_fraction_theta_max     0.989
_diffrn_measured_fraction_theta_full     0.989
_diffrn_reflns_limit_h_min     -17
_diffrn_reflns_limit_h_max     13
_diffrn_reflns_limit_k_min     -17
_diffrn_reflns_limit_k_max     19
_diffrn_reflns_limit_l_min     -20
_diffrn_reflns_limit_l_max     20
_diffrn_standards_number     0
_diffrn_standards_interval_count     ?
_diffrn_standards_interval_time     ?
_diffrn_standards_decay_%     0
_refine_special_details
;
Refinement of <i>F</i>^2^ against ALL reflections. The weighted <i>R</i>-factor
<i>wR</i> and goodness of fit <i>S</i> are based on <i>F</i>^2^, conventional
<i>R</i>-factors <i>R</i> are based on <i>F</i>, with <i>F</i> set to zero for
negative <i>F</i>^2^. The threshold expression of <i>F</i>^2^ >
\s(<i>F</i>^2^) is used only for calculating <i>R</i>-factors(gt) <i>etc</i>.
and is not relevant to the choice of reflections for refinement.
<i>R</i>-factors based on <i>F</i>^2^ are statistically about twice as large
as those based on <i>F</i>, and <i>R</i>- factors based on ALL data will be
even larger.
;
_reflns_number_total     12585
_reflns_number_gt     9932
_reflns_threshold_expression     I>2\s(I)
_refine_ls_structure_factor_coef     Fsqd
_refine_ls_matrix_type     full
_refine_ls_R_factor_all     0.0487
_refine_ls_R_factor_gt     0.0341
_refine_ls_wR_factor_gt     0.0802
_refine_ls_wR_factor_ref     0.0853
_refine_ls_goodness_of_fit_ref     0.984
_refine_ls_restrained_S_all     0.983
_refine_ls_number_reflns     12585
_refine_ls_number_parameters     640
_refine_ls_number_restraints     3
_refine_ls_hydrogen_treatment     constr
_refine_ls_weighting_scheme     calc
_refine_ls_weighting_details
                 'calc w=1/[\s^2^(Fo^2^)+(0.0524P)^2^] where P=(Fo^2^+2Fc^2^)/3'
_atom_sites_solution_hydrogens     geom
_atom_sites_solution_primary     direct
_atom_sites_solution_secondary     difmap
_refine_ls_shift/su_max     0.002
_refine_ls_shift/su_mean     0.000
_refine_diff_density_max     1.006
_refine_diff_density_min     -0.813
_refine_ls_extinction_method     none
_refine_ls_extinction_coef     ?
loop_
    _atom_type_symbol
    _atom_type_description
    _atom_type_scat_dispersion_real
    _atom_type_scat_dispersion_imag
    _atom_type_scat_source
    'C' 'C' 0.0033 0.0016
                         'International Tables Vol C Tables 4.2.6.8 and 6.1.1.4'
    'H' 'H' 0.0000 0.0000
                         'International Tables Vol C Tables 4.2.6.8 and 6.1.1.4'
    'S' 'S' 0.1246 0.1234
                         'International Tables Vol C Tables 4.2.6.8 and 6.1.1.4'
    'I' 'I' -0.4742 1.8119
                         'International Tables Vol C Tables 4.2.6.8 and 6.1.1.4'
_computing_data_collection     'X-AREA (Stoe & Cie, 2008)'
_computing_cell_refinement     'X-AREA (Stoe & Cie, 2008)'
_computing_data_reduction     'X-AREA (Stoe & Cie, 2008)'
_computing_structure_solution     'SHELXS97 (Sheldrick, 2008)'
_computing_structure_refinement     'SHELXL-97 (Sheldrick, 2008)'
_computing_molecular_graphics     'XP in SHELXTL (Sheldrick, 2008)'
_computing_publication_material     'publCIF (Westrip, 2010)'
loop_
    _atom_site_type_symbol
    _atom_site_label
    _atom_site_fract_x
    _atom_site_fract_y
    _atom_site_fract_z
    _atom_site_U_iso_or_equiv
    _atom_site_adp_type
    _atom_site_calc_flag
    _atom_site_refinement_flags
    _atom_site_occupancy
    _atom_site_symmetry_multiplicity
    _atom_site_disorder_assembly
    _atom_site_disorder_group
    S S1 0.45567(6) 0.37865(6) 0.67496(5) 0.03750(16) Uani d . 1 1 . .
    C C1 0.4026(2) 0.4189(2) 0.77285(19) 0.0365(6) Uani d . 1 1 . .
    C C2 0.4555(3) 0.4893(2) 0.7707(2) 0.0369(6) Uani d . 1 1 . .
    C C3 0.4291(3) 0.5402(3) 0.8449(2) 0.0460(8) Uani d . 1 1 . .
    H H3A 0.4175 0.4937 0.9038 0.055 Uiso calc R 1 1 . .
    H H3B 0.3624 0.5836 0.8447 0.055 Uiso calc R 1 1 . .
    C C4 0.5162(4) 0.5958(3) 0.8346(3) 0.0611(10) Uani d . 1 1 . .
    H H4A 0.4889 0.6400 0.8748 0.073 Uiso calc R 1 1 . .
    H H4B 0.5758 0.5521 0.8532 0.073 Uiso calc R 1 1 . .
    C C5 0.5555(4) 0.6499(3) 0.7399(3) 0.0579(10) Uani d . 1 1 . .
    H H5A 0.6088 0.6884 0.7368 0.069 Uiso calc R 1 1 . .
    H H5B 0.4957 0.6934 0.7215 0.069 Uiso calc R 1 1 . .
    C C6 0.6050(3) 0.5866(2) 0.6743(2) 0.0439(7) Uani d . 1 1 . .
    H H6A 0.6142 0.6253 0.6119 0.053 Uiso calc R 1 1 . .
    H H6B 0.6761 0.5568 0.6809 0.053 Uiso calc R 1 1 . .
    C C7 0.5385(3) 0.5110(2) 0.6899(2) 0.0363(6) Uani d . 1 1 . .
    C C8 0.5497(3) 0.4561(2) 0.6313(2) 0.0366(6) Uani d . 1 1 . .
    C C11 0.3116(2) 0.3797(2) 0.83951(19) 0.0373(7) Uani d . 1 1 . .
    S S2 0.23062(7) 0.43471(7) 0.92356(6) 0.0461(2) Uani d . 1 1 . .
    C C12 0.1472(3) 0.3502(3) 0.9634(2) 0.0434(7) Uani d . 1 1 . .
    I I1 0.02175(2) 0.35889(2) 1.077875(16) 0.05806(8) Uani d . 1 1 . .
    C C13 0.1778(3) 0.2817(2) 0.9163(2) 0.0415(7) Uani d . 1 1 . .
    C C14 0.2721(3) 0.3003(2) 0.8453(2) 0.0405(7) Uani d . 1 1 . .
    H H14 0.3052 0.2604 0.8048 0.049 Uiso calc R 1 1 . .
    C C15 0.1216(3) 0.1987(3) 0.9326(2) 0.0500(8) Uani d . 1 1 B .
    H H15A 0.1750 0.1441 0.9197 0.060 Uiso calc R 1 1 . .
    H H15B 0.0815 0.1823 0.9971 0.060 Uiso calc R 1 1 . .
    C C16 0.0469(4) 0.2163(3) 0.8766(3) 0.0669(12) Uani d . 1 1 . .
    H H16A 0.0798 0.2494 0.8139 0.080 Uiso calc PR 0.65 1 A 1
    H H16B -0.0191 0.2556 0.9015 0.080 Uiso calc PR 0.65 1 A 1
    H H16C 0.0920 0.2255 0.8134 0.080 Uiso d PR 0.35 1 A 2
    H H16D 0.0052 0.2783 0.8825 0.080 Uiso d PR 0.35 1 A 2
    C C17 0.0222(6) 0.1174(5) 0.8787(4) 0.0491(14) Uani d PD 0.65 1 B 1
    H H17A 0.0888 0.0783 0.8545 0.059 Uiso calc PR 0.65 1 B 1
    H H17B -0.0102 0.0847 0.9416 0.059 Uiso calc PR 0.65 1 B 1
    C C18 -0.0533(7) 0.1300(6) 0.8222(5) 0.0706(19) Uani d PD 0.65 1 B 1
    H H18A -0.1205 0.1667 0.8491 0.085 Uiso calc PR 0.65 1 B 1
    H H18B -0.0222 0.1676 0.7611 0.085 Uiso calc PR 0.65 1 B 1
    C C19 -0.0785(11) 0.0394(9) 0.8134(13) 0.086(4) Uani d PD 0.65 1 B 1
    H H19A -0.0944 -0.0035 0.8741 0.103 Uiso calc PR 0.65 1 B 1
    H H19B -0.1440 0.0546 0.7939 0.103 Uiso calc PR 0.65 1 B 1
    C C17' -0.0328(12) 0.1541(10) 0.8842(8) 0.057(3) Uani d PD 0.35 1 B 2
    H H17C -0.0524 0.1129 0.9455 0.069 Uiso calc PR 0.35 1 B 2
    H H17D -0.0978 0.1928 0.8709 0.069 Uiso calc PR 0.35 1 B 2
    C C18' 0.0222(10) 0.0962(9) 0.8153(8) 0.055(3) Uani d PD 0.35 1 B 2
    H H18C 0.0930 0.0684 0.8234 0.066 Uiso calc PR 0.35 1 B 2
    H H18D 0.0331 0.1391 0.7545 0.066 Uiso calc PR 0.35 1 B 2
    C C19' -0.0350(16) 0.0173(14) 0.8183(19) 0.068(5) Uani d PD 0.35 1 B 2
    H H19C -0.0310 -0.0341 0.8722 0.082 Uiso calc PR 0.35 1 B 2
    H H19D -0.1107 0.0413 0.8234 0.082 Uiso calc PR 0.35 1 B 2
    C C20 0.0046(8) -0.0140(7) 0.7498(5) 0.137(3) Uani d . 1 1 . .
    H H20A -0.0228 -0.0692 0.7486 0.206 Uiso calc PR 0.65 1 B 1
    H H20B 0.0686 -0.0345 0.7705 0.206 Uiso calc PR 0.65 1 B 1
    H H20C 0.0220 0.0271 0.6891 0.206 Uiso calc PR 0.65 1 B 1
    H H20D -0.0285 -0.0689 0.7562 0.206 Uiso d PR 0.35 1 B 2
    H H20E 0.0809 -0.0325 0.7416 0.206 Uiso d PR 0.35 1 B 2
    H H20F -0.0073 0.0348 0.6973 0.206 Uiso d PR 0.35 1 B 2
    C C21 0.6228(3) 0.4527(2) 0.5433(2) 0.0369(6) Uani d . 1 1 . .
    S S3 0.72642(7) 0.52062(6) 0.49196(5) 0.04087(17) Uani d . 1 1 . .
    C C22 0.7682(3) 0.4704(2) 0.4008(2) 0.0403(7) Uani d . 1 1 . .
    I I2 0.898985(19) 0.513595(18) 0.295482(14) 0.04890(7) Uani d . 1 1 . .
    C C23 0.7078(2) 0.4054(2) 0.4071(2) 0.0373(7) Uani d . 1 1 . .
    C C24 0.6247(3) 0.3963(2) 0.4889(2) 0.0389(7) Uani d . 1 1 . .
    H H24 0.5740 0.3542 0.5048 0.047 Uiso calc R 1 1 . .
    C C25 0.7271(3) 0.3473(3) 0.3395(2) 0.0431(7) Uani d . 1 1 . .
    H H25A 0.7538 0.3863 0.2781 0.052 Uiso calc R 1 1 . .
    H H25B 0.6590 0.3286 0.3434 0.052 Uiso calc R 1 1 . .
    C C26 0.8066(3) 0.2587(3) 0.3544(2) 0.0486(8) Uani d . 1 1 . .
    H H26A 0.8123 0.2219 0.3105 0.058 Uiso calc R 1 1 . .
    H H26B 0.8771 0.2777 0.3421 0.058 Uiso calc R 1 1 . .
    C C27 0.7771(3) 0.1957(3) 0.4494(3) 0.0531(9) Uani d . 1 1 . .
    H H27A 0.7782 0.2307 0.4928 0.064 Uiso calc R 1 1 . .
    H H27B 0.7038 0.1819 0.4638 0.064 Uiso calc R 1 1 . .
    C C28 0.8498(4) 0.1031(3) 0.4625(3) 0.0736(13) Uani d . 1 1 . .
    H H28A 0.9243 0.1160 0.4369 0.088 Uiso calc R 1 1 . .
    H H28B 0.8381 0.0627 0.4284 0.088 Uiso calc R 1 1 . .
    C C29 0.8330(6) 0.0489(5) 0.5621(5) 0.123(3) Uani d . 1 1 . .
    H H29A 0.8822 -0.0106 0.5642 0.147 Uiso calc R 1 1 . .
    H H29B 0.8531 0.0868 0.5940 0.147 Uiso calc R 1 1 . .
    C C30 0.7303(7) 0.0271(6) 0.6098(5) 0.143(3) Uani d . 1 1 . .
    H H30A 0.7275 -0.0028 0.6729 0.215 Uiso calc R 1 1 . .
    H H30B 0.7118 -0.0162 0.5831 0.215 Uiso calc R 1 1 . .
    H H30C 0.6799 0.0850 0.6065 0.215 Uiso calc R 1 1 . .
    S S4 0.47208(7) 0.86002(6) 0.18105(5) 0.03916(17) Uani d . 1 1 . .
    C C31 0.4655(3) 0.7968(2) 0.1083(2) 0.0383(7) Uani d . 1 1 . .
    C C32 0.5396(3) 0.8201(2) 0.0258(2) 0.0393(7) Uani d . 1 1 D .
    C C33 0.5569(3) 0.7771(3) -0.0525(2) 0.0505(9) Uani d . 1 1 . .
    H H33A 0.4875 0.7744 -0.0602 0.061 Uiso calc PR 0.70 1 C 1
    H H33B 0.5933 0.7119 -0.0398 0.061 Uiso calc PR 0.70 1 C 1
    H H33C 0.5440 0.7105 -0.0298 0.061 Uiso calc PR 0.30 1 C 2
    H H33D 0.5064 0.8111 -0.0877 0.061 Uiso calc PR 0.30 1 C 2
    C C34 0.6264(4) 0.8375(5) -0.1429(3) 0.0486(12) Uani d P 0.70 1 D 1
    H H34A 0.6490 0.8022 -0.1907 0.058 Uiso calc PR 0.70 1 D 1
    H H34B 0.5835 0.8974 -0.1635 0.058 Uiso calc PR 0.70 1 D 1
    C C35 0.7216(6) 0.8577(5) -0.1263(4) 0.0481(15) Uani d P 0.70 1 D 1
    H H35A 0.7694 0.8879 -0.1840 0.058 Uiso calc PR 0.70 1 D 1
    H H35B 0.7608 0.7981 -0.1001 0.058 Uiso calc PR 0.70 1 D 1
    C C34' 0.6651(10) 0.7826(9) -0.1100(8) 0.043(2) Uani d P 0.30 1 D 2
    H H34C 0.6772 0.7555 -0.1622 0.052 Uiso calc PR 0.30 1 D 2
    H H34D 0.7165 0.7477 -0.0758 0.052 Uiso calc PR 0.30 1 D 2
    C C35' 0.6773(15) 0.8860(12) -0.1410(8) 0.048(4) Uani d P 0.30 1 D 2
    H H35C 0.6153 0.9220 -0.1613 0.058 Uiso calc PR 0.30 1 D 2
    H H35D 0.7415 0.8958 -0.1926 0.058 Uiso calc PR 0.30 1 D 2
    C C36 0.6868(3) 0.9229(3) -0.0616(2) 0.0454(8) Uani d . 1 1 . .
    H H36A 0.7487 0.9282 -0.0435 0.054 Uiso calc PR 0.70 1 D 1
    H H36B 0.6612 0.9866 -0.0932 0.054 Uiso calc PR 0.70 1 D 1
    H H36C 0.7571 0.8989 -0.0508 0.054 Uiso calc PR 0.30 1 D 2
    H H36D 0.6788 0.9926 -0.0774 0.054 Uiso calc PR 0.30 1 D 2
    C C37 0.6008(3) 0.8884(2) 0.0213(2) 0.0383(7) Uani d . 1 1 D .
    C C38 0.5744(3) 0.9171(2) 0.1006(2) 0.0378(7) Uani d . 1 1 . .
    C C41 0.3850(3) 0.7341(2) 0.1398(2) 0.0388(7) Uani d . 1 1 . .
    S S5 0.37041(8) 0.66872(7) 0.07245(5) 0.0473(2) Uani d . 1 1 . .
    C C42 0.2639(3) 0.6232(2) 0.1546(2) 0.0426(7) Uani d . 1 1 . .
    I I3 0.18641(2) 0.532520(19) 0.128836(16) 0.05364(7) Uani d . 1 1 . .
    C C43 0.2389(3) 0.6558(2) 0.2308(2) 0.0409(7) Uani d . 1 1 . .
    C C44 0.3098(3) 0.7179(2) 0.2210(2) 0.0433(7) Uani d . 1 1 . .
    H H44 0.3055 0.7465 0.2678 0.052 Uiso calc R 1 1 . .
    C C45 0.1470(3) 0.6270(3) 0.3120(2) 0.0509(9) Uani d . 1 1 . .
    H H45A 0.1654 0.5605 0.3417 0.061 Uiso calc R 1 1 . .
    H H45B 0.0849 0.6301 0.2905 0.061 Uiso calc R 1 1 . .
    C C46 0.1148(3) 0.6850(3) 0.3818(2) 0.0460(8) Uani d . 1 1 . .
    H H46A 0.1012 0.7524 0.3522 0.055 Uiso calc R 1 1 . .
    H H46B 0.1736 0.6771 0.4087 0.055 Uiso calc R 1 1 . .
    C C47 0.0160(3) 0.6556(3) 0.4559(2) 0.0503(8) Uani d . 1 1 . .
    H H47A -0.0417 0.6616 0.4282 0.060 Uiso calc R 1 1 . .
    H H47B 0.0307 0.5883 0.4856 0.060 Uiso calc R 1 1 . .
    C C48 -0.0217(3) 0.7121(3) 0.5265(3) 0.0561(9) Uani d . 1 1 . .
    H H48A 0.0366 0.7071 0.5532 0.067 Uiso calc R 1 1 . .
    H H48B -0.0375 0.7791 0.4968 0.067 Uiso calc R 1 1 . .
    C C49 -0.1183(3) 0.6826(3) 0.6012(3) 0.0612(10) Uani d . 1 1 . .
    H H49A -0.1048 0.6144 0.6279 0.073 Uiso calc R 1 1 . .
    H H49B -0.1785 0.6929 0.5754 0.073 Uiso calc R 1 1 . .
    C C50 -0.1489(5) 0.7351(5) 0.6747(4) 0.0949(18) Uani d . 1 1 . .
    H H50A -0.2117 0.7124 0.7213 0.142 Uiso calc R 1 1 . .
    H H50B -0.1646 0.8026 0.6492 0.142 Uiso calc R 1 1 . .
    H H50C -0.0902 0.7244 0.7014 0.142 Uiso calc R 1 1 . .
    C C51 0.6176(3) 0.9826(2) 0.1260(2) 0.0375(7) Uani d . 1 1 D .
    S S6 0.70220(7) 1.06090(6) 0.04923(5) 0.04254(18) Uani d . 1 1 . .
    C C52 0.7062(3) 1.1091(2) 0.1330(2) 0.0402(7) Uani d . 1 1 D .
    I I4 0.79965(2) 1.214701(18) 0.100870(15) 0.05306(7) Uani d . 1 1 . .
    C C53 0.6466(3) 1.0684(2) 0.2165(2) 0.0401(7) Uani d . 1 1 . .
    C C54 0.5969(3) 0.9964(2) 0.2108(2) 0.0427(7) Uani d . 1 1 D .
    H H54 0.5523 0.9602 0.2622 0.051 Uiso calc R 1 1 . .
    C C55 0.6328(3) 1.0955(3) 0.3029(2) 0.0470(8) Uani d . 1 1 D .
    H H55A 0.6564 1.1579 0.2883 0.056 Uiso calc R 1 1 . .
    H H55B 0.6787 1.0493 0.3369 0.056 Uiso calc R 1 1 . .
    C C56 0.5186(3) 1.0994(3) 0.3625(2) 0.0439(7) Uani d . 1 1 . .
    H H56A 0.4711 1.1379 0.3259 0.053 Uiso calc R 1 1 D .
    H H56B 0.4985 1.0349 0.3850 0.053 Uiso calc R 1 1 . .
    C C57 0.5026(3) 1.1411(3) 0.4426(2) 0.0461(8) Uani d . 1 1 D .
    H H57A 0.5473 1.1005 0.4808 0.055 Uiso calc R 1 1 . .
    H H57B 0.5269 1.2040 0.4199 0.055 Uiso calc R 1 1 . .
    C C58 0.3886(3) 1.1508(3) 0.4999(2) 0.0515(9) Uani d . 1 1 . .
    H H58A 0.3666 1.0872 0.5274 0.062 Uiso calc R 1 1 D .
    H H58B 0.3429 1.1860 0.4605 0.062 Uiso calc R 1 1 . .
    C C59 0.3710(4) 1.2009(3) 0.5741(2) 0.0610(11) Uani d . 1 1 D .
    H H59A 0.4191 1.1674 0.6117 0.073 Uiso calc R 1 1 . .
    H H59B 0.3896 1.2656 0.5464 0.073 Uiso calc R 1 1 . .
    C C60 0.2579(5) 1.2063(4) 0.6339(3) 0.0900(17) Uani d . 1 1 . .
    H H60A 0.2514 1.2390 0.6805 0.135 Uiso calc R 1 1 D .
    H H60B 0.2393 1.1425 0.6625 0.135 Uiso calc R 1 1 . .
    H H60C 0.2099 1.2409 0.5974 0.135 Uiso calc R 1 1 . .
loop_
    _atom_site_aniso_label
    _atom_site_aniso_U_11
    _atom_site_aniso_U_22
    _atom_site_aniso_U_33
    _atom_site_aniso_U_12
    _atom_site_aniso_U_13
    _atom_site_aniso_U_23
    S1 0.0356(4) 0.0392(4) 0.0378(3) -0.0099(3) -0.0046(3) -0.0120(3)
    C1 0.0327(15) 0.0405(17) 0.0362(14) -0.0038(13) -0.0078(12) -0.0115(12)
    C2 0.0337(16) 0.0366(17) 0.0408(15) -0.0012(13) -0.0110(13) -0.0118(12)
    C3 0.0455(19) 0.051(2) 0.0446(16) -0.0092(16) -0.0082(14) -0.0196(15)
    C4 0.064(3) 0.068(3) 0.062(2) -0.020(2) -0.0126(19) -0.0288(19)
    C5 0.072(3) 0.049(2) 0.059(2) -0.024(2) -0.0078(19) -0.0210(17)
    C6 0.0444(19) 0.0410(18) 0.0492(17) -0.0127(15) -0.0097(15) -0.0136(14)
    C7 0.0356(16) 0.0310(15) 0.0423(15) -0.0043(12) -0.0117(13) -0.0080(12)
    C8 0.0345(16) 0.0345(16) 0.0390(14) -0.0045(13) -0.0082(12) -0.0083(12)
    C11 0.0311(15) 0.0435(18) 0.0362(14) -0.0038(13) -0.0074(12) -0.0109(12)
    S2 0.0412(4) 0.0539(5) 0.0443(4) -0.0139(4) 0.0001(3) -0.0215(4)
    C12 0.0317(16) 0.055(2) 0.0403(15) -0.0106(15) -0.0010(13) -0.0137(14)
    I1 0.04650(14) 0.07347(18) 0.04928(13) -0.01999(12) 0.00718(10) -0.02162(11)
    C13 0.0359(17) 0.0438(18) 0.0408(15) -0.0079(14) -0.0075(13) -0.0055(13)
    C14 0.0373(17) 0.0398(18) 0.0419(15) -0.0058(14) -0.0069(13) -0.0099(13)
    C15 0.049(2) 0.0397(19) 0.0555(19) -0.0131(16) -0.0043(16) -0.0091(15)
    C16 0.085(3) 0.074(3) 0.0485(19) -0.047(3) -0.012(2) -0.0058(18)
    C17 0.058(4) 0.041(4) 0.049(3) -0.013(3) -0.010(3) -0.012(3)
    C18 0.076(5) 0.076(5) 0.074(4) -0.025(4) -0.033(4) -0.014(4)
    C19 0.081(9) 0.102(9) 0.088(7) -0.046(7) -0.012(7) -0.033(7)
    C17' 0.056(8) 0.059(9) 0.057(6) -0.020(6) -0.002(6) -0.020(6)
    C18' 0.048(7) 0.061(7) 0.058(6) -0.026(6) -0.006(5) -0.013(5)
    C19' 0.069(14) 0.078(11) 0.065(9) -0.031(10) -0.010(11) -0.021(8)
    C20 0.153(8) 0.152(8) 0.123(6) -0.028(6) -0.032(5) -0.059(5)
    C21 0.0330(16) 0.0351(16) 0.0412(15) -0.0048(13) -0.0083(13) -0.0089(12)
    S3 0.0392(4) 0.0409(4) 0.0423(4) -0.0131(3) -0.0045(3) -0.0116(3)
    C22 0.0355(16) 0.0444(18) 0.0383(14) -0.0072(14) -0.0049(13) -0.0105(13)
    I2 0.04303(13) 0.05674(15) 0.04192(11) -0.01741(10) -0.00180(9) -0.00759(9)
    C23 0.0314(15) 0.0404(17) 0.0378(14) -0.0035(13) -0.0093(12) -0.0072(12)
    C24 0.0354(16) 0.0386(17) 0.0433(15) -0.0091(13) -0.0094(13) -0.0093(13)
    C25 0.0442(18) 0.050(2) 0.0390(15) -0.0101(15) -0.0124(14) -0.0122(13)
    C26 0.046(2) 0.056(2) 0.0514(18) -0.0076(16) -0.0116(15) -0.0254(16)
    C27 0.051(2) 0.045(2) 0.066(2) -0.0058(17) -0.0192(18) -0.0142(16)
    C28 0.071(3) 0.050(3) 0.093(3) 0.002(2) -0.018(3) -0.019(2)
    C29 0.095(5) 0.077(4) 0.156(6) 0.006(4) -0.037(5) 0.023(4)
    C30 0.120(7) 0.122(6) 0.127(6) 0.003(5) -0.015(5) 0.027(5)
    S4 0.0433(4) 0.0374(4) 0.0381(3) -0.0120(3) -0.0072(3) -0.0108(3)
    C31 0.0379(17) 0.0375(17) 0.0411(15) -0.0051(13) -0.0108(13) -0.0120(12)
    C32 0.0401(17) 0.0372(17) 0.0431(15) -0.0022(14) -0.0129(13) -0.0142(13)
    C33 0.047(2) 0.061(2) 0.0483(18) -0.0110(17) -0.0076(15) -0.0240(16)
    C34 0.043(3) 0.059(4) 0.045(3) -0.008(3) -0.005(2) -0.020(3)
    C35 0.047(4) 0.054(4) 0.042(3) -0.008(3) -0.007(3) -0.013(3)
    C34' 0.042(6) 0.045(7) 0.039(5) 0.000(5) -0.002(5) -0.018(5)
    C35' 0.060(10) 0.060(10) 0.023(5) -0.014(8) -0.007(6) -0.008(5)
    C36 0.0458(19) 0.050(2) 0.0383(15) -0.0099(16) -0.0077(14) -0.0099(14)
    C37 0.0379(17) 0.0366(17) 0.0390(14) -0.0036(13) -0.0124(13) -0.0061(12)
    C38 0.0380(17) 0.0331(16) 0.0381(14) -0.0053(13) -0.0065(12) -0.0062(12)
    C41 0.0401(17) 0.0370(17) 0.0419(15) -0.0043(14) -0.0124(13) -0.0128(12)
    S5 0.0564(5) 0.0510(5) 0.0397(4) -0.0211(4) -0.0071(4) -0.0155(3)
    C42 0.0479(19) 0.0400(18) 0.0457(16) -0.0119(15) -0.0141(14) -0.0132(13)
    I3 0.05975(16) 0.06070(16) 0.05085(12) -0.02589(12) -0.01073(11)
                                                                    -0.02133(10)
    C43 0.0407(18) 0.0458(19) 0.0411(15) -0.0101(14) -0.0120(13) -0.0138(13)
    C44 0.0449(19) 0.0458(19) 0.0453(16) -0.0091(15) -0.0120(14) -0.0186(14)
    C45 0.046(2) 0.057(2) 0.0526(19) -0.0167(17) -0.0035(16) -0.0226(16)
    C46 0.046(2) 0.049(2) 0.0450(16) -0.0104(16) -0.0076(15) -0.0159(14)
    C47 0.047(2) 0.059(2) 0.0487(18) -0.0158(17) -0.0071(15) -0.0182(16)
    C48 0.051(2) 0.065(3) 0.0522(19) -0.0120(19) -0.0051(17) -0.0212(17)
    C49 0.047(2) 0.076(3) 0.056(2) -0.009(2) -0.0033(17) -0.0207(19)
    C50 0.077(4) 0.123(5) 0.078(3) -0.014(3) 0.016(3) -0.055(3)
    C51 0.0388(17) 0.0336(16) 0.0377(14) -0.0060(13) -0.0094(13) -0.0053(12)
    S6 0.0466(5) 0.0427(4) 0.0374(4) -0.0157(4) -0.0043(3) -0.0095(3)
    C52 0.0400(17) 0.0389(17) 0.0439(15) -0.0120(14) -0.0100(13) -0.0101(13)
    I4 0.05746(15) 0.05634(15) 0.04892(12) -0.03000(12) -0.00790(10)
                                                                    -0.00943(10)
    C53 0.0409(17) 0.0409(18) 0.0384(14) -0.0110(14) -0.0087(13) -0.0079(12)
    C54 0.0454(19) 0.0417(18) 0.0397(15) -0.0152(15) -0.0076(14) -0.0056(13)
    C55 0.051(2) 0.052(2) 0.0406(16) -0.0184(17) -0.0108(15) -0.0089(14)
    C56 0.049(2) 0.0407(18) 0.0425(16) -0.0128(15) -0.0097(14) -0.0094(13)
    C57 0.054(2) 0.045(2) 0.0395(15) -0.0126(16) -0.0128(15) -0.0071(13)
    C58 0.060(2) 0.047(2) 0.0462(17) -0.0076(17) -0.0114(16) -0.0127(15)
    C59 0.076(3) 0.061(3) 0.0448(18) 0.000(2) -0.0180(18) -0.0164(17)
    C60 0.086(4) 0.105(4) 0.064(3) 0.012(3) -0.004(3) -0.036(3)
_geom_special_details
;
All e.s.d.'s (except the e.s.d. in the dihedral angle between two l.s. planes)
are estimated using the full covariance matrix. The cell e.s.d.'s are taken
into account individually in the estimation of e.s.d.'s in distances, angles
and torsion angles; correlations between e.s.d.'s in cell parameters are only
used when they are defined by crystal symmetry. An approximate (isotropic)
treatment of cell e.s.d.'s is used for estimating e.s.d.'s involving l.s.
planes.
;
loop_
    _geom_bond_atom_site_label_1
    _geom_bond_atom_site_label_2
    _geom_bond_site_symmetry_2
    _geom_bond_distance
    _geom_bond_publ_flag
    S1 C1 . 1.732(3) ?
    S1 C8 . 1.737(3) ?
    C1 C2 . 1.377(5) ?
    C1 C11 . 1.446(4) ?
    C2 C7 . 1.422(4) ?
    C2 C3 . 1.506(4) ?
    C3 C4 . 1.516(5) ?
    C3 H3A . 0.9900 ?
    C3 H3B . 0.9900 ?
    C4 C5 . 1.491(5) ?
    C4 H4A . 0.9900 ?
    C4 H4B . 0.9900 ?
    C5 C6 . 1.520(5) ?
    C5 H5A . 0.9900 ?
    C5 H5B . 0.9900 ?
    C6 C7 . 1.504(5) ?
    C6 H6A . 0.9900 ?
    C6 H6B . 0.9900 ?
    C7 C8 . 1.374(4) ?
    C8 C21 . 1.451(4) ?
    C11 C14 . 1.368(5) ?
    C11 S2 . 1.735(3) ?
    S2 C12 . 1.715(4) ?
    C12 C13 . 1.364(5) ?
    C12 I1 . 2.076(3) ?
    C13 C14 . 1.424(4) ?
    C13 C15 . 1.503(5) ?
    C14 H14 . 0.9500 ?
    C15 C16 . 1.494(6) ?
    C15 H15A . 0.9900 ?
    C15 H15B . 0.9900 ?
    C16 C17' . 1.517(13) ?
    C16 C17 . 1.571(8) ?
    C16 H16A . 0.9900 ?
    C16 H16B . 0.9900 ?
    C16 H16C . 0.9901 ?
    C16 H16D . 0.9900 ?
    C17 C18 . 1.520(8) ?
    C17 H17A . 0.9900 ?
    C17 H17B . 0.9900 ?
    C18 C19 . 1.518(11) ?
    C18 H18A . 0.9900 ?
    C18 H18B . 0.9900 ?
    C19 C20 . 1.513(17) ?
    C19 H19A . 0.9900 ?
    C19 H19B . 0.9900 ?
    C17' C18' . 1.510(13) ?
    C17' H17C . 0.9900 ?
    C17' H17D . 0.9900 ?
    C18' C19' . 1.521(14) ?
    C18' H18C . 0.9900 ?
    C18' H18D . 0.9900 ?
    C19' C20 . 1.24(3) ?
    C19' H19C . 0.9900 ?
    C19' H19D . 0.9900 ?
    C20 H20A . 0.9800 ?
    C20 H20B . 0.9800 ?
    C20 H20C . 0.9800 ?
    C20 H20D . 0.9800 ?
    C20 H20E . 0.9801 ?
    C20 H20F . 0.9801 ?
    C21 C24 . 1.370(4) ?
    C21 S3 . 1.742(3) ?
    S3 C22 . 1.721(3) ?
    C22 C23 . 1.356(5) ?
    C22 I2 . 2.079(3) ?
    C23 C24 . 1.422(4) ?
    C23 C25 . 1.508(4) ?
    C24 H24 . 0.9500 ?
    C25 C26 . 1.529(5) ?
    C25 H25A . 0.9900 ?
    C25 H25B . 0.9900 ?
    C26 C27 . 1.528(5) ?
    C26 H26A . 0.9900 ?
    C26 H26B . 0.9900 ?
    C27 C28 . 1.520(6) ?
    C27 H27A . 0.9900 ?
    C27 H27B . 0.9900 ?
    C28 C29 . 1.546(8) ?
    C28 H28A . 0.9900 ?
    C28 H28B . 0.9900 ?
    C29 C30 . 1.403(10) ?
    C29 H29A . 0.9900 ?
    C29 H29B . 0.9900 ?
    C30 H30A . 0.9800 ?
    C30 H30B . 0.9800 ?
    C30 H30C . 0.9800 ?
    S4 C31 . 1.736(3) ?
    S4 C38 . 1.737(3) ?
    C31 C32 . 1.383(4) ?
    C31 C41 . 1.452(5) ?
    C32 C37 . 1.414(5) ?
    C32 C33 . 1.507(4) ?
    C33 C34' . 1.457(12) ?
    C33 C34 . 1.594(6) ?
    C33 H33A . 0.9900 ?
    C33 H33B . 0.9900 ?
    C33 H33C . 0.9900 ?
    C33 H33D . 0.9900 ?
    C34 C35 . 1.494(9) ?
    C34 H34A . 0.9900 ?
    C34 H34B . 0.9900 ?
    C35 C36 . 1.527(8) ?
    C35 H35A . 0.9900 ?
    C35 H35B . 0.9900 ?
    C34' C35' . 1.51(2) ?
    C34' H34C . 0.9900 ?
    C34' H34D . 0.9900 ?
    C35' C36 . 1.581(15) ?
    C35' H35C . 0.9900 ?
    C35' H35D . 0.9900 ?
    C36 C37 . 1.502(4) ?
    C36 H36A . 0.9900 ?
    C36 H36B . 0.9900 ?
    C36 H36C . 0.9900 ?
    C36 H36D . 0.9900 ?
    C37 C38 . 1.380(4) ?
    C38 C51 . 1.446(5) ?
    C41 C44 . 1.366(5) ?
    C41 S5 . 1.732(3) ?
    S5 C42 . 1.716(4) ?
    C42 C43 . 1.367(4) ?
    C42 I3 . 2.072(3) ?
    C43 C44 . 1.411(5) ?
    C43 C45 . 1.511(5) ?
    C44 H44 . 0.9500 ?
    C45 C46 . 1.514(5) ?
    C45 H45A . 0.9900 ?
    C45 H45B . 0.9900 ?
    C46 C47 . 1.520(5) ?
    C46 H46A . 0.9900 ?
    C46 H46B . 0.9900 ?
    C47 C48 . 1.505(5) ?
    C47 H47A . 0.9900 ?
    C47 H47B . 0.9900 ?
    C48 C49 . 1.504(5) ?
    C48 H48A . 0.9900 ?
    C48 H48B . 0.9900 ?
    C49 C50 . 1.507(6) ?
    C49 H49A . 0.9900 ?
    C49 H49B . 0.9900 ?
    C50 H50A . 0.9800 ?
    C50 H50B . 0.9800 ?
    C50 H50C . 0.9800 ?
    C51 C54 . 1.371(4) ?
    C51 S6 . 1.739(3) ?
    S6 C52 . 1.722(3) ?
    C52 C53 . 1.368(4) ?
    C52 I4 . 2.072(3) ?
    C53 C54 . 1.418(5) ?
    C53 C55 . 1.505(4) ?
    C54 H54 . 0.9500 ?
    C55 C56 . 1.527(5) ?
    C55 H55A . 0.9900 ?
    C55 H55B . 0.9900 ?
    C56 C57 . 1.525(5) ?
    C56 H56A . 0.9900 ?
    C56 H56B . 0.9900 ?
    C57 C58 . 1.516(5) ?
    C57 H57A . 0.9900 ?
    C57 H57B . 0.9900 ?
    C58 C59 . 1.519(5) ?
    C58 H58A . 0.9900 ?
    C58 H58B . 0.9900 ?
    C59 C60 . 1.516(7) ?
    C59 H59A . 0.9900 ?
    C59 H59B . 0.9900 ?
    C60 H60A . 0.9800 ?
    C60 H60B . 0.9800 ?
    C60 H60C . 0.9800 ?
loop_
    _geom_angle_atom_site_label_1
    _geom_angle_atom_site_label_2
    _geom_angle_atom_site_label_3
    _geom_angle_site_symmetry_1
    _geom_angle_site_symmetry_3
    _geom_angle
    _geom_angle_publ_flag
    C1 S1 C8 . . 92.38(15) ?
    C2 C1 C11 . . 130.6(3) ?
    C2 C1 S1 . . 110.7(2) ?
    C11 C1 S1 . . 118.6(2) ?
    C1 C2 C7 . . 113.1(3) ?
    C1 C2 C3 . . 124.4(3) ?
    C7 C2 C3 . . 122.4(3) ?
    C2 C3 C4 . . 112.2(3) ?
    C2 C3 H3A . . 109.2 ?
    C4 C3 H3A . . 109.2 ?
    C2 C3 H3B . . 109.2 ?
    C4 C3 H3B . . 109.2 ?
    H3A C3 H3B . . 107.9 ?
    C5 C4 C3 . . 111.6(3) ?
    C5 C4 H4A . . 109.3 ?
    C3 C4 H4A . . 109.3 ?
    C5 C4 H4B . . 109.3 ?
    C3 C4 H4B . . 109.3 ?
    H4A C4 H4B . . 108.0 ?
    C4 C5 C6 . . 112.6(3) ?
    C4 C5 H5A . . 109.1 ?
    C6 C5 H5A . . 109.1 ?
    C4 C5 H5B . . 109.1 ?
    C6 C5 H5B . . 109.1 ?
    H5A C5 H5B . . 107.8 ?
    C7 C6 C5 . . 112.1(3) ?
    C7 C6 H6A . . 109.2 ?
    C5 C6 H6A . . 109.2 ?
    C7 C6 H6B . . 109.2 ?
    C5 C6 H6B . . 109.2 ?
    H6A C6 H6B . . 107.9 ?
    C8 C7 C2 . . 113.1(3) ?
    C8 C7 C6 . . 125.7(3) ?
    C2 C7 C6 . . 121.2(3) ?
    C7 C8 C21 . . 132.2(3) ?
    C7 C8 S1 . . 110.7(2) ?
    C21 C8 S1 . . 117.2(2) ?
    C14 C11 C1 . . 128.0(3) ?
    C14 C11 S2 . . 109.5(2) ?
    C1 C11 S2 . . 122.4(2) ?
    C12 S2 C11 . . 91.84(16) ?
    C13 C12 S2 . . 113.2(2) ?
    C13 C12 I1 . . 128.6(3) ?
    S2 C12 I1 . . 118.06(19) ?
    C12 C13 C14 . . 110.2(3) ?
    C12 C13 C15 . . 126.7(3) ?
    C14 C13 C15 . . 123.1(3) ?
    C11 C14 C13 . . 115.2(3) ?
    C11 C14 H14 . . 122.4 ?
    C13 C14 H14 . . 122.4 ?
    C16 C15 C13 . . 113.4(3) ?
    C16 C15 H15A . . 108.9 ?
    C13 C15 H15A . . 108.9 ?
    C16 C15 H15B . . 108.9 ?
    C13 C15 H15B . . 108.9 ?
    H15A C15 H15B . . 107.7 ?
    C15 C16 C17' . . 127.6(7) ?
    C15 C16 C17 . . 106.9(4) ?
    C15 C16 H16A . . 110.3 ?
    C17' C16 H16A . . 113.7 ?
    C17 C16 H16A . . 110.3 ?
    C15 C16 H16B . . 110.3 ?
    C17' C16 H16B . . 81.0 ?
    C17 C16 H16B . . 110.3 ?
    H16A C16 H16B . . 108.6 ?
    C15 C16 H16C . . 105.5 ?
    C17' C16 H16C . . 105.5 ?
    C17 C16 H16C . . 93.3 ?
    H16B C16 H16C . . 127.9 ?
    C15 C16 H16D . . 105.4 ?
    C17' C16 H16D . . 105.3 ?
    C17 C16 H16D . . 136.0 ?
    H16A C16 H16D . . 85.1 ?
    H16C C16 H16D . . 106.0 ?
    C18 C17 C16 . . 109.7(5) ?
    C18 C17 H17A . . 109.7 ?
    C16 C17 H17A . . 109.7 ?
    C18 C17 H17B . . 109.7 ?
    C16 C17 H17B . . 109.7 ?
    H17A C17 H17B . . 108.2 ?
    C19 C18 C17 . . 115.3(8) ?
    C19 C18 H18A . . 108.4 ?
    C17 C18 H18A . . 108.4 ?
    C19 C18 H18B . . 108.4 ?
    C17 C18 H18B . . 108.4 ?
    H18A C18 H18B . . 107.5 ?
    C20 C19 C18 . . 117.9(11) ?
    C20 C19 H19A . . 107.8 ?
    C18 C19 H19A . . 107.8 ?
    C20 C19 H19B . . 107.8 ?
    C18 C19 H19B . . 107.8 ?
    H19A C19 H19B . . 107.2 ?
    C18' C17' C16 . . 105.3(9) ?
    C18' C17' H17C . . 110.7 ?
    C16 C17' H17C . . 110.7 ?
    C18' C17' H17D . . 110.7 ?
    C16 C17' H17D . . 110.7 ?
    H17C C17' H17D . . 108.8 ?
    C17' C18' C19' . . 115.9(12) ?
    C17' C18' H18C . . 108.3 ?
    C19' C18' H18C . . 108.3 ?
    C17' C18' H18D . . 108.3 ?
    C19' C18' H18D . . 108.3 ?
    H18C C18' H18D . . 107.4 ?
    C20 C19' C18' . . 111.1(17) ?
    C20 C19' H19C . . 109.4 ?
    C18' C19' H19C . . 109.4 ?
    C20 C19' H19D . . 109.4 ?
    C18' C19' H19D . . 109.4 ?
    H19C C19' H19D . . 108.0 ?
    C19' C20 H20A . . 116.7 ?
    C19 C20 H20A . . 109.5 ?
    C19' C20 H20B . . 86.0 ?
    C19 C20 H20B . . 109.5 ?
    H20A C20 H20B . . 109.5 ?
    C19' C20 H20C . . 122.4 ?
    C19 C20 H20C . . 109.5 ?
    H20A C20 H20C . . 109.5 ?
    H20B C20 H20C . . 109.5 ?
    C19' C20 H20D . . 109.5 ?
    C19 C20 H20D . . 103.0 ?
    H20B C20 H20D . . 109.8 ?
    H20C C20 H20D . . 115.4 ?
    C19' C20 H20E . . 109.6 ?
    C19 C20 H20E . . 131.8 ?
    H20A C20 H20E . . 105.9 ?
    H20C C20 H20E . . 87.7 ?
    H20D C20 H20E . . 109.5 ?
    C19' C20 H20F . . 109.3 ?
    C19 C20 H20F . . 91.3 ?
    H20A C20 H20F . . 105.6 ?
    H20B C20 H20F . . 129.4 ?
    H20D C20 H20F . . 109.5 ?
    H20E C20 H20F . . 109.5 ?
    C24 C21 C8 . . 127.2(3) ?
    C24 C21 S3 . . 109.4(2) ?
    C8 C21 S3 . . 123.4(2) ?
    C22 S3 C21 . . 91.49(16) ?
    C23 C22 S3 . . 113.4(2) ?
    C23 C22 I2 . . 127.3(2) ?
    S3 C22 I2 . . 119.31(18) ?
    C22 C23 C24 . . 110.5(3) ?
    C22 C23 C25 . . 125.6(3) ?
    C24 C23 C25 . . 123.9(3) ?
    C21 C24 C23 . . 115.2(3) ?
    C21 C24 H24 . . 122.4 ?
    C23 C24 H24 . . 122.4 ?
    C23 C25 C26 . . 112.8(3) ?
    C23 C25 H25A . . 109.0 ?
    C26 C25 H25A . . 109.0 ?
    C23 C25 H25B . . 109.0 ?
    C26 C25 H25B . . 109.0 ?
    H25A C25 H25B . . 107.8 ?
    C27 C26 C25 . . 113.8(3) ?
    C27 C26 H26A . . 108.8 ?
    C25 C26 H26A . . 108.8 ?
    C27 C26 H26B . . 108.8 ?
    C25 C26 H26B . . 108.8 ?
    H26A C26 H26B . . 107.7 ?
    C28 C27 C26 . . 114.2(3) ?
    C28 C27 H27A . . 108.7 ?
    C26 C27 H27A . . 108.7 ?
    C28 C27 H27B . . 108.7 ?
    C26 C27 H27B . . 108.7 ?
    H27A C27 H27B . . 107.6 ?
    C27 C28 C29 . . 113.7(4) ?
    C27 C28 H28A . . 108.8 ?
    C29 C28 H28A . . 108.8 ?
    C27 C28 H28B . . 108.8 ?
    C29 C28 H28B . . 108.8 ?
    H28A C28 H28B . . 107.7 ?
    C30 C29 C28 . . 116.4(7) ?
    C30 C29 H29A . . 108.2 ?
    C28 C29 H29A . . 108.2 ?
    C30 C29 H29B . . 108.2 ?
    C28 C29 H29B . . 108.2 ?
    H29A C29 H29B . . 107.3 ?
    C29 C30 H30A . . 109.5 ?
    C29 C30 H30B . . 109.5 ?
    H30A C30 H30B . . 109.5 ?
    C29 C30 H30C . . 109.5 ?
    H30A C30 H30C . . 109.5 ?
    H30B C30 H30C . . 109.5 ?
    C31 S4 C38 . . 92.22(16) ?
    C32 C31 C41 . . 131.2(3) ?
    C32 C31 S4 . . 110.5(2) ?
    C41 C31 S4 . . 118.2(2) ?
    C31 C32 C37 . . 113.4(3) ?
    C31 C32 C33 . . 124.6(3) ?
    C37 C32 C33 . . 122.1(3) ?
    C34' C33 C32 . . 109.7(5) ?
    C32 C33 C34 . . 110.6(3) ?
    C34' C33 H33A . . 136.5 ?
    C32 C33 H33A . . 109.5 ?
    C34 C33 H33A . . 109.5 ?
    C34' C33 H33B . . 75.3 ?
    C32 C33 H33B . . 109.5 ?
    C34 C33 H33B . . 109.5 ?
    H33A C33 H33B . . 108.1 ?
    C34' C33 H33C . . 109.7 ?
    C32 C33 H33C . . 109.7 ?
    C34 C33 H33C . . 135.4 ?
    H33A C33 H33C . . 73.3 ?
    C34' C33 H33D . . 109.7 ?
    C32 C33 H33D . . 109.7 ?
    C34 C33 H33D . . 74.8 ?
    H33B C33 H33D . . 135.5 ?
    H33C C33 H33D . . 108.2 ?
    C35 C34 C33 . . 109.8(5) ?
    C35 C34 H34A . . 109.7 ?
    C33 C34 H34A . . 109.7 ?
    C35 C34 H34B . . 109.7 ?
    C33 C34 H34B . . 109.7 ?
    H34A C34 H34B . . 108.2 ?
    C34 C35 C36 . . 109.6(5) ?
    C34 C35 H35A . . 109.8 ?
    C36 C35 H35A . . 109.8 ?
    C34 C35 H35B . . 109.8 ?
    C36 C35 H35B . . 109.8 ?
    H35A C35 H35B . . 108.2 ?
    C33 C34' C35' . . 105.9(11) ?
    C33 C34' H34C . . 110.6 ?
    C35' C34' H34C . . 110.6 ?
    C33 C34' H34D . . 110.6 ?
    C35' C34' H34D . . 110.6 ?
    H34C C34' H34D . . 108.7 ?
    C34' C35' C36 . . 110.4(10) ?
    C34' C35' H35C . . 109.6 ?
    C36 C35' H35C . . 109.6 ?
    C34' C35' H35D . . 109.6 ?
    C36 C35' H35D . . 109.6 ?
    H35C C35' H35D . . 108.1 ?
    C37 C36 C35 . . 112.4(4) ?
    C37 C36 C35' . . 107.9(6) ?
    C37 C36 H36A . . 109.1 ?
    C35 C36 H36A . . 109.1 ?
    C35' C36 H36A . . 132.2 ?
    C37 C36 H36B . . 109.1 ?
    C35 C36 H36B . . 109.1 ?
    C35' C36 H36B . . 87.1 ?
    H36A C36 H36B . . 107.9 ?
    C37 C36 H36C . . 110.1 ?
    C35 C36 H36C . . 84.4 ?
    C35' C36 H36C . . 110.1 ?
    H36B C36 H36C . . 128.9 ?
    C37 C36 H36D . . 110.1 ?
    C35 C36 H36D . . 127.4 ?
    C35' C36 H36D . . 110.1 ?
    H36C C36 H36D . . 108.4 ?
    C38 C37 C32 . . 113.1(3) ?
    C38 C37 C36 . . 124.7(3) ?
    C32 C37 C36 . . 122.3(3) ?
    C37 C38 C51 . . 131.4(3) ?
    C37 C38 S4 . . 110.8(3) ?
    C51 C38 S4 . . 117.8(2) ?
    C44 C41 C31 . . 128.5(3) ?
    C44 C41 S5 . . 109.4(2) ?
    C31 C41 S5 . . 122.1(2) ?
    C42 S5 C41 . . 91.75(16) ?
    C43 C42 S5 . . 113.0(3) ?
    C43 C42 I3 . . 127.7(3) ?
    S5 C42 I3 . . 119.30(17) ?
    C42 C43 C44 . . 110.3(3) ?
    C42 C43 C45 . . 122.8(3) ?
    C44 C43 C45 . . 126.9(3) ?
    C41 C44 C43 . . 115.6(3) ?
    C41 C44 H44 . . 122.2 ?
    C43 C44 H44 . . 122.2 ?
    C43 C45 C46 . . 116.0(3) ?
    C43 C45 H45A . . 108.3 ?
    C46 C45 H45A . . 108.3 ?
    C43 C45 H45B . . 108.3 ?
    C46 C45 H45B . . 108.3 ?
    H45A C45 H45B . . 107.4 ?
    C45 C46 C47 . . 111.5(3) ?
    C45 C46 H46A . . 109.3 ?
    C47 C46 H46A . . 109.3 ?
    C45 C46 H46B . . 109.3 ?
    C47 C46 H46B . . 109.3 ?
    H46A C46 H46B . . 108.0 ?
    C48 C47 C46 . . 114.1(3) ?
    C48 C47 H47A . . 108.7 ?
    C46 C47 H47A . . 108.7 ?
    C48 C47 H47B . . 108.7 ?
    C46 C47 H47B . . 108.7 ?
    H47A C47 H47B . . 107.6 ?
    C49 C48 C47 . . 114.7(4) ?
    C49 C48 H48A . . 108.6 ?
    C47 C48 H48A . . 108.6 ?
    C49 C48 H48B . . 108.6 ?
    C47 C48 H48B . . 108.6 ?
    H48A C48 H48B . . 107.6 ?
    C48 C49 C50 . . 113.5(4) ?
    C48 C49 H49A . . 108.9 ?
    C50 C49 H49A . . 108.9 ?
    C48 C49 H49B . . 108.9 ?
    C50 C49 H49B . . 108.9 ?
    H49A C49 H49B . . 107.7 ?
    C49 C50 H50A . . 109.5 ?
    C49 C50 H50B . . 109.5 ?
    H50A C50 H50B . . 109.5 ?
    C49 C50 H50C . . 109.5 ?
    H50A C50 H50C . . 109.5 ?
    H50B C50 H50C . . 109.5 ?
    C54 C51 C38 . . 127.0(3) ?
    C54 C51 S6 . . 109.4(2) ?
    C38 C51 S6 . . 123.5(2) ?
    C52 S6 C51 . . 91.69(15) ?
    C53 C52 S6 . . 113.1(2) ?
    C53 C52 I4 . . 127.3(2) ?
    S6 C52 I4 . . 119.49(17) ?
    C52 C53 C54 . . 110.2(3) ?
    C52 C53 C55 . . 125.9(3) ?
    C54 C53 C55 . . 123.9(3) ?
    C51 C54 C53 . . 115.6(3) ?
    C51 C54 H54 . . 122.2 ?
    C53 C54 H54 . . 122.2 ?
    C53 C55 C56 . . 113.1(3) ?
    C53 C55 H55A . . 109.0 ?
    C56 C55 H55A . . 109.0 ?
    C53 C55 H55B . . 109.0 ?
    C56 C55 H55B . . 109.0 ?
    H55A C55 H55B . . 107.8 ?
    C57 C56 C55 . . 112.4(3) ?
    C57 C56 H56A . . 109.1 ?
    C55 C56 H56A . . 109.1 ?
    C57 C56 H56B . . 109.1 ?
    C55 C56 H56B . . 109.1 ?
    H56A C56 H56B . . 107.8 ?
    C58 C57 C56 . . 113.4(3) ?
    C58 C57 H57A . . 108.9 ?
    C56 C57 H57A . . 108.9 ?
    C58 C57 H57B . . 108.9 ?
    C56 C57 H57B . . 108.9 ?
    H57A C57 H57B . . 107.7 ?
    C57 C58 C59 . . 113.4(3) ?
    C57 C58 H58A . . 108.9 ?
    C59 C58 H58A . . 108.9 ?
    C57 C58 H58B . . 108.9 ?
    C59 C58 H58B . . 108.9 ?
    H58A C58 H58B . . 107.7 ?
    C60 C59 C58 . . 113.1(4) ?
    C60 C59 H59A . . 109.0 ?
    C58 C59 H59A . . 109.0 ?
    C60 C59 H59B . . 109.0 ?
    C58 C59 H59B . . 109.0 ?
    H59A C59 H59B . . 107.8 ?
    C59 C60 H60A . . 109.5 ?
    C59 C60 H60B . . 109.5 ?
    H60A C60 H60B . . 109.5 ?
    C59 C60 H60C . . 109.5 ?
    H60A C60 H60C . . 109.5 ?
    H60B C60 H60C . . 109.5 ?
_iucr_refine_instructions_details
;
TITL C28H36S3I2 at 200 K in P-1 (Staubitz3/JL120)
CELL 0.71073  13.4491  14.9488  16.1260  73.387  71.208  77.794
ZERR 4.0       0.0004   0.0005   0.0005   0.002   0.002   0.003
LATT  1
SFAC C H S I
UNIT 112 144 12 8
L.S. 10
ACTA
TEMP -73
BOND $H
WGHT    0.052400
FVAR       0.29140
S1    3    0.455669    0.378650    0.674957    11.00000    0.03564    0.03917 =
         0.03777   -0.01197   -0.00465   -0.00991
C1    1    0.402577    0.418941    0.772853    11.00000    0.03271    0.04050 =
         0.03622   -0.01150   -0.00784   -0.00383
C2    1    0.455519    0.489344    0.770737    11.00000    0.03374    0.03660 =
         0.04083   -0.01182   -0.01100   -0.00116
C3    1    0.429124    0.540187    0.844945    11.00000    0.04552    0.05137 =
         0.04456   -0.01956   -0.00817   -0.00918
AFIX  23
H3A   2    0.417513    0.493734    0.903765    11.00000   -1.20000
H3B   2    0.362429    0.583576    0.844702    11.00000   -1.20000
AFIX   0
C4    1    0.516220    0.595815    0.834618    11.00000    0.06419    0.06773 =
         0.06169   -0.02880   -0.01264   -0.01958
AFIX  23
H4A   2    0.488869    0.639973    0.874835    11.00000   -1.20000
H4B   2    0.575782    0.552076    0.853198    11.00000   -1.20000
AFIX   0
C5    1    0.555515    0.649914    0.739851    11.00000    0.07163    0.04863 =
         0.05895   -0.02096   -0.00785   -0.02449
AFIX  23
H5A   2    0.608758    0.688353    0.736765    11.00000   -1.20000
H5B   2    0.495721    0.693432    0.721451    11.00000   -1.20000
AFIX   0
C6    1    0.605043    0.586570    0.674315    11.00000    0.04440    0.04097 =
         0.04918   -0.01363   -0.00968   -0.01269
AFIX  23
H6A   2    0.614230    0.625278    0.611905    11.00000   -1.20000
H6B   2    0.676055    0.556812    0.680915    11.00000   -1.20000
AFIX   0
C7    1    0.538468    0.510960    0.689886    11.00000    0.03562    0.03102 =
         0.04232   -0.00805   -0.01175   -0.00425
C8    1    0.549744    0.456077    0.631299    11.00000    0.03447    0.03450 =
         0.03902   -0.00834   -0.00817   -0.00451
C11   1    0.311650    0.379659    0.839507    11.00000    0.03113    0.04348 =
         0.03622   -0.01090   -0.00736   -0.00382
S2    3    0.230623    0.434710    0.923558    11.00000    0.04121    0.05386 =
         0.04429   -0.02148    0.00015   -0.01392
C12   1    0.147156    0.350179    0.963372    11.00000    0.03171    0.05547 =
         0.04030   -0.01368   -0.00100   -0.01063
I1    4    0.021747    0.358886    1.077875    11.00000    0.04650    0.07347 =
         0.04928   -0.02162    0.00718   -0.01999
C13   1    0.177809    0.281701    0.916253    11.00000    0.03589    0.04380 =
         0.04080   -0.00552   -0.00750   -0.00792
C14   1    0.272094    0.300273    0.845269    11.00000    0.03735    0.03982 =
         0.04191   -0.00992   -0.00694   -0.00577
AFIX  43
H14   2    0.305174    0.260392    0.804800    11.00000   -1.20000
AFIX   0
C15   1    0.121561    0.198750    0.932631    11.00000    0.04906    0.03968 =
         0.05555   -0.00912   -0.00427   -0.01311
AFIX  23
H15A  2    0.174954    0.144075    0.919679    11.00000   -1.20000
H15B  2    0.081507    0.182272    0.997083    11.00000   -1.20000
AFIX   0
C16   1    0.046931    0.216280    0.876559    11.00000    0.08461    0.07426 =
         0.04853   -0.00578   -0.01167   -0.04719
AFIX  23
PART   1
H16A  2    0.079757    0.249398    0.813894    10.65000   -1.20000
H16B  2   -0.019088    0.255598    0.901510    10.65000   -1.20000
PART   2
H16C  2    0.091951    0.225470    0.813419    10.35000   -1.20000
H16D  2    0.005181    0.278310    0.882469    10.35000   -1.20000
AFIX   0
PART   1
C17   1    0.022206    0.117408    0.878671    10.65000    0.05772    0.04086 =
         0.04907   -0.01221   -0.00970   -0.01315
AFIX  23
H17A  2    0.088813    0.078274    0.854542    10.65000   -1.20000
H17B  2   -0.010212    0.084734    0.941603    10.65000   -1.20000
AFIX   0
C18   1   -0.053259    0.129986    0.822219    10.65000    0.07560    0.07555 =
         0.07434   -0.01374   -0.03290   -0.02511
AFIX  23
H18A  2   -0.120466    0.166717    0.849092    10.65000   -1.20000
H18B  2   -0.022220    0.167631    0.761072    10.65000   -1.20000
AFIX   0
C19   1   -0.078458    0.039407    0.813379    10.65000    0.08095    0.10239 =
         0.08758   -0.03266   -0.01200   -0.04591
AFIX  23
H19A  2   -0.094420   -0.003537    0.874087    10.65000   -1.20000
H19B  2   -0.144016    0.054551    0.793934    10.65000   -1.20000
AFIX   0
PART   2
SAME C17 C18 C19
C17'  1   -0.032812    0.154107    0.884161    10.35000    0.05643    0.05859 =
         0.05694   -0.02029   -0.00244   -0.01984
AFIX  23
H17C  2   -0.052352    0.112886    0.945519    10.35000   -1.20000
H17D  2   -0.097797    0.192804    0.870903    10.35000   -1.20000
AFIX   0
C18'  1    0.022183    0.096232    0.815266    10.35000    0.04769    0.06095 =
         0.05809   -0.01329   -0.00610   -0.02558
AFIX  23
H18C  2    0.093021    0.068366    0.823427    10.35000   -1.20000
H18D  2    0.033121    0.139069    0.754499    10.35000   -1.20000
AFIX   0
C19'  1   -0.035050    0.017316    0.818321    10.35000    0.06903    0.07828 =
         0.06476   -0.02150   -0.01026   -0.03096
AFIX  23
H19C  2   -0.031028   -0.034089    0.872240    10.35000   -1.20000
H19D  2   -0.110716    0.041340    0.823350    10.35000   -1.20000
AFIX   0
PART   0
C20   1    0.004636   -0.013994    0.749791    11.00000    0.15315    0.15232 =
         0.12256   -0.05855   -0.03216   -0.02822
AFIX  33
PART   1
H20A  2   -0.022834   -0.069199    0.748604    10.65000   -1.50000
H20B  2    0.068568   -0.034457    0.770538    10.65000   -1.50000
H20C  2    0.021984    0.027093    0.689053    10.65000   -1.50000
PART   2
H20D  2   -0.028514   -0.068934    0.756221    10.35000   -1.50000
H20E  2    0.080936   -0.032494    0.741601    10.35000   -1.50000
H20F  2   -0.007254    0.034836    0.697251    10.35000   -1.50000
AFIX   0
PART   0
C21   1    0.622818    0.452665    0.543282    11.00000    0.03301    0.03509 =
         0.04117   -0.00888   -0.00829   -0.00482
S3    3    0.726421    0.520623    0.491960    11.00000    0.03922    0.04085 =
         0.04229   -0.01163   -0.00445   -0.01312
C22   1    0.768192    0.470450    0.400760    11.00000    0.03552    0.04440 =
         0.03827   -0.01050   -0.00493   -0.00724
I2    4    0.898985    0.513595    0.295482    11.00000    0.04303    0.05674 =
         0.04192   -0.00759   -0.00180   -0.01741
C23   1    0.707781    0.405407    0.407079    11.00000    0.03139    0.04044 =
         0.03783   -0.00724   -0.00926   -0.00353
C24   1    0.624660    0.396314    0.488921    11.00000    0.03537    0.03856 =
         0.04329   -0.00930   -0.00937   -0.00908
AFIX  43
H24   2    0.574026    0.354197    0.504789    11.00000   -1.20000
AFIX   0
C25   1    0.727094    0.347274    0.339492    11.00000    0.04417    0.04968 =
         0.03902   -0.01220   -0.01242   -0.01014
AFIX  23
H25A  2    0.753839    0.386337    0.278066    11.00000   -1.20000
H25B  2    0.659036    0.328642    0.343386    11.00000   -1.20000
AFIX   0
C26   1    0.806559    0.258723    0.354372    11.00000    0.04587    0.05586 =
         0.05136   -0.02543   -0.01160   -0.00756
AFIX  23
H26A  2    0.812257    0.221862    0.310502    11.00000   -1.20000
H26B  2    0.877055    0.277748    0.342131    11.00000   -1.20000
AFIX   0
C27   1    0.777100    0.195707    0.449427    11.00000    0.05121    0.04506 =
         0.06580   -0.01421   -0.01925   -0.00583
AFIX  23
H27A  2    0.778166    0.230674    0.492755    11.00000   -1.20000
H27B  2    0.703772    0.181912    0.463826    11.00000   -1.20000
AFIX   0
C28   1    0.849827    0.103145    0.462456    11.00000    0.07057    0.05025 =
         0.09309   -0.01897   -0.01788    0.00176
AFIX  23
H28A  2    0.924285    0.116038    0.436888    11.00000   -1.20000
H28B  2    0.838093    0.062668    0.428350    11.00000   -1.20000
AFIX   0
C29   1    0.832980    0.048941    0.562108    11.00000    0.09479    0.07687 =
         0.15643    0.02299   -0.03674    0.00554
AFIX  23
H29A  2    0.882218   -0.010610    0.564159    11.00000   -1.20000
H29B  2    0.853122    0.086798    0.594038    11.00000   -1.20000
AFIX   0
C30   1    0.730309    0.027068    0.609752    11.00000    0.12026    0.12177 =
         0.12715    0.02712   -0.01506    0.00299
AFIX  33
H30A  2    0.727487   -0.002811    0.672910    11.00000   -1.50000
H30B  2    0.711840   -0.016216    0.583120    11.00000   -1.50000
H30C  2    0.679869    0.084951    0.606511    11.00000   -1.50000
AFIX   0
S4    3    0.472083    0.860015    0.181051    11.00000    0.04329    0.03735 =
         0.03814   -0.01084   -0.00716   -0.01200
C31   1    0.465472    0.796817    0.108297    11.00000    0.03787    0.03754 =
         0.04113   -0.01204   -0.01080   -0.00509
C32   1    0.539589    0.820122    0.025763    11.00000    0.04013    0.03722 =
         0.04312   -0.01417   -0.01288   -0.00223
C33   1    0.556865    0.777095   -0.052484    11.00000    0.04689    0.06113 =
         0.04832   -0.02401   -0.00759   -0.01105
PART 1
AFIX  23
H33A  2    0.487543    0.774393   -0.060217    10.70000   -1.20000
H33B  2    0.593349    0.711927   -0.039846    10.70000   -1.20000
AFIX  23
PART 2
H33C  2    0.543985    0.710451   -0.029805    10.30000   -1.20000
H33D  2    0.506386    0.811147   -0.087730    10.30000   -1.20000
AFIX   0
PART   1
C34   1    0.626367    0.837489   -0.142873    10.70000    0.04278    0.05852 =
         0.04482   -0.01969   -0.00484   -0.00840
AFIX  23
H34A  2    0.648975    0.802194   -0.190725    10.70000   -1.20000
H34B  2    0.583450    0.897381   -0.163480    10.70000   -1.20000
AFIX   0
C35   1    0.721591    0.857715   -0.126312    10.70000    0.04650    0.05394 =
         0.04223   -0.01328   -0.00737   -0.00810
AFIX  23
H35A  2    0.769380    0.887940   -0.184011    10.70000   -1.20000
H35B  2    0.760814    0.798133   -0.100086    10.70000   -1.20000
AFIX   0
PART   2
C34'  1    0.665137    0.782593   -0.109981    10.30000    0.04196    0.04496 =
         0.03910   -0.01783   -0.00224   -0.00001
AFIX  23
H34C  2    0.677220    0.755485   -0.162243    10.30000   -1.20000
H34D  2    0.716465    0.747714   -0.075836    10.30000   -1.20000
AFIX   0
C35'  1    0.677324    0.885965   -0.140966    10.30000    0.05982    0.05966 =
         0.02292   -0.00802   -0.00673   -0.01358
AFIX  23
H35C  2    0.615255    0.922004   -0.161323    10.30000   -1.20000
H35D  2    0.741483    0.895834   -0.192585    10.30000   -1.20000
AFIX   0
PART   0
C36   1    0.686843    0.922948   -0.061615    11.00000    0.04576    0.05028 =
         0.03832   -0.00986   -0.00767   -0.00990
PART 1
AFIX  23
H36A  2    0.748714    0.928166   -0.043542    10.70000   -1.20000
H36B  2    0.661172    0.986570   -0.093154    10.70000   -1.20000
AFIX  23
PART 2
H36C  2    0.757141    0.898881   -0.050810    10.30000   -1.20000
H36D  2    0.678806    0.992632   -0.077358    10.30000   -1.20000
AFIX   0
PART 0
C37   1    0.600767    0.888390    0.021320    11.00000    0.03792    0.03661 =
         0.03899   -0.00610   -0.01240   -0.00355
C38   1    0.574351    0.917119    0.100631    11.00000    0.03799    0.03310 =
         0.03809   -0.00622   -0.00647   -0.00534
C41   1    0.385043    0.734100    0.139810    11.00000    0.04010    0.03699 =
         0.04185   -0.01280   -0.01238   -0.00434
S5    3    0.370411    0.668722    0.072451    11.00000    0.05639    0.05099 =
         0.03969   -0.01551   -0.00708   -0.02111
C42   1    0.263865    0.623246    0.154575    11.00000    0.04789    0.03996 =
         0.04566   -0.01317   -0.01415   -0.01187
I3    4    0.186413    0.532520    0.128836    11.00000    0.05975    0.06070 =
         0.05085   -0.02133   -0.01073   -0.02589
C43   1    0.238853    0.655809    0.230804    11.00000    0.04070    0.04579 =
         0.04107   -0.01384   -0.01196   -0.01010
C44   1    0.309801    0.717887    0.221022    11.00000    0.04494    0.04575 =
         0.04529   -0.01860   -0.01201   -0.00909
AFIX  43
H44   2    0.305535    0.746525    0.267819    11.00000   -1.20000
AFIX   0
C45   1    0.147016    0.627029    0.311952    11.00000    0.04648    0.05699 =
         0.05260   -0.02265   -0.00353   -0.01666
AFIX  23
H45A  2    0.165448    0.560510    0.341715    11.00000   -1.20000
H45B  2    0.084882    0.630117    0.290542    11.00000   -1.20000
AFIX   0
C46   1    0.114814    0.684979    0.381809    11.00000    0.04599    0.04853 =
         0.04497   -0.01593   -0.00755   -0.01042
AFIX  23
H46A  2    0.101219    0.752403    0.352241    11.00000   -1.20000
H46B  2    0.173633    0.677145    0.408689    11.00000   -1.20000
AFIX   0
C47   1    0.015975    0.655555    0.455919    11.00000    0.04657    0.05899 =
         0.04867   -0.01821   -0.00707   -0.01584
AFIX  23
H47A  2   -0.041667    0.661575    0.428179    11.00000   -1.20000
H47B  2    0.030673    0.588338    0.485637    11.00000   -1.20000
AFIX   0
C48   1   -0.021716    0.712114    0.526489    11.00000    0.05106    0.06492 =
         0.05223   -0.02123   -0.00511   -0.01196
AFIX  23
H48A  2    0.036573    0.707115    0.553203    11.00000   -1.20000
H48B  2   -0.037538    0.779149    0.496767    11.00000   -1.20000
AFIX   0
C49   1   -0.118273    0.682637    0.601204    11.00000    0.04654    0.07630 =
         0.05616   -0.02073   -0.00332   -0.00872
AFIX  23
H49A  2   -0.104819    0.614391    0.627936    11.00000   -1.20000
H49B  2   -0.178488    0.692891    0.575426    11.00000   -1.20000
AFIX   0
C50   1   -0.148866    0.735112    0.674690    11.00000    0.07684    0.12262 =
         0.07849   -0.05542    0.01573   -0.01414
AFIX  33
H50A  2   -0.211725    0.712413    0.721262    11.00000   -1.50000
H50B  2   -0.164590    0.802612    0.649208    11.00000   -1.50000
H50C  2   -0.090182    0.724445    0.701401    11.00000   -1.50000
AFIX   0
C51   1    0.617650    0.982609    0.126035    11.00000    0.03882    0.03362 =
         0.03769   -0.00527   -0.00944   -0.00601
S6    3    0.702204    1.060902    0.049227    11.00000    0.04658    0.04271 =
         0.03745   -0.00945   -0.00428   -0.01568
C52   1    0.706194    1.109105    0.132955    11.00000    0.03997    0.03891 =
         0.04393   -0.01009   -0.01004   -0.01204
I4    4    0.799651    1.214701    0.100870    11.00000    0.05746    0.05634 =
         0.04892   -0.00943   -0.00790   -0.03000
C53   1    0.646568    1.068357    0.216493    11.00000    0.04095    0.04088 =
         0.03836   -0.00789   -0.00872   -0.01101
C54   1    0.596924    0.996401    0.210761    11.00000    0.04537    0.04174 =
         0.03969   -0.00562   -0.00763   -0.01523
AFIX  43
H54   2    0.552265    0.960166    0.262239    11.00000   -1.20000
AFIX   0
C55   1    0.632813    1.095460    0.302919    11.00000    0.05150    0.05152 =
         0.04058   -0.00887   -0.01082   -0.01838
AFIX  23
H55A  2    0.656428    1.157933    0.288346    11.00000   -1.20000
H55B  2    0.678735    1.049320    0.336948    11.00000   -1.20000
AFIX   0
C56   1    0.518558    1.099389    0.362509    11.00000    0.04920    0.04071 =
         0.04253   -0.00942   -0.00973   -0.01280
AFIX  23
H56A  2    0.471116    1.137879    0.325890    11.00000   -1.20000
H56B  2    0.498489    1.034925    0.385031    11.00000   -1.20000
AFIX   0
C57   1    0.502633    1.141105    0.442551    11.00000    0.05415    0.04538 =
         0.03951   -0.00710   -0.01280   -0.01255
AFIX  23
H57A  2    0.547339    1.100526    0.480772    11.00000   -1.20000
H57B  2    0.526873    1.203995    0.419936    11.00000   -1.20000
AFIX   0
C58   1    0.388560    1.150768    0.499861    11.00000    0.05974    0.04748 =
         0.04621   -0.01268   -0.01138   -0.00764
AFIX  23
H58A  2    0.366565    1.087223    0.527429    11.00000   -1.20000
H58B  2    0.342893    1.185999    0.460528    11.00000   -1.20000
AFIX   0
C59   1    0.370971    1.200911    0.574092    11.00000    0.07634    0.06098 =
         0.04475   -0.01638   -0.01801    0.00016
AFIX  23
H59A  2    0.419090    1.167445    0.611734    11.00000   -1.20000
H59B  2    0.389611    1.265574    0.546417    11.00000   -1.20000
AFIX   0
C60   1    0.257894    1.206319    0.633917    11.00000    0.08628    0.10514 =
         0.06424   -0.03577   -0.00353    0.01216
AFIX  33
H60A  2    0.251416    1.239010    0.680498    11.00000   -1.50000
H60B  2    0.239260    1.142512    0.662520    11.00000   -1.50000
H60C  2    0.209895    1.240931    0.597413    11.00000   -1.50000
HKLF 4
REM  C28H36S3I2 at 200 K in P-1 (Staubitz3/JL120)
REM R1 =  0.0341 for   9932 Fo > 4sig(Fo)  and  0.0487 for all  12585 data
REM    640 parameters refined using      3 restraints
END
WGHT      0.0524      0.0000
REM Highest difference peak  1.006,  deepest hole -0.813,  1-sigma level  0.083
Q1    1   0.2399  0.5275  0.0837  11.00000  0.05    1.01
Q2    1   0.8464  0.5150  0.3531  11.00000  0.05    0.84
Q3    1   0.1325  0.5754  0.1122  11.00000  0.05    0.74
Q4    1   0.9533  0.5014  0.2354  11.00000  0.05    0.69
Q5    1   0.0803  0.3512  1.0161  11.00000  0.05    0.68
Q6    1   0.1334  0.5361  0.2038  11.00000  0.05    0.67
Q7    1   0.8616  1.2072  0.0391  11.00000  0.05    0.65
Q8    1   0.4740  0.6469  0.7911  11.00000  0.05    0.62
Q9    1   0.7438  1.2210  0.1473  11.00000  0.05    0.61
Q10   1  -0.0268  0.3587  1.1343  11.00000  0.05    0.57
Q11   1   0.9646  0.4674  0.3202  11.00000  0.05    0.50
Q12   1   0.9797  0.5302  0.2551  11.00000  0.05    0.49
Q13   1   0.7810  0.0297  0.5345  11.00000  0.05    0.47
Q14   1   0.8705  0.4788  0.2678  11.00000  0.05    0.46
Q15   1  -0.0434  0.4086  1.0500  11.00000  0.05    0.44
Q16   1   0.2660  0.4085  0.8802  11.00000  0.05    0.42
Q17   1  -0.0367  0.3581  1.0236  11.00000  0.05    0.42
Q18   1   0.7577  0.4942  0.4358  11.00000  0.05    0.41
Q19   1   0.9576  0.5286  0.3325  11.00000  0.05    0.41
Q20   1   0.0342  0.3029  1.0553  11.00000  0.05    0.40
;
data_New_Global_Publ_Block
_journal_date_recd_electronic     2014-08-27
_journal_date_accepted     2014-08-31
_journal_name_full     'Acta Crystallographica, Section E'
_journal_year     2014
_journal_volume     70
_journal_issue     10
_journal_page_first     o1133
_journal_page_last     o1134
_journal_paper_category     HO
_journal_paper_doi     10.1107/S1600536814019667
_journal_coeditor_code     BT6994
_publ_contact_author_name     'Anne Staubitz'
_publ_contact_author_address
;
Otto-Diels-Institut f\"ur Organische Chemie
Christian-Albrechts-Universit\"at Kiel
Otto-Hahn-Platz 4
24118 Kiel
Germany
;
_publ_contact_author_email     'astaubitz@oc.uni-kiel.de'
_publ_contact_author_fax     '00494318801559'
_publ_contact_author_phone     '00494318803697'
_publ_section_title
;
Crystal structure of
1,3-bis(4-hexyl-5-iodothiophen-2-yl)-4,5,6,7-tetrahydro-2-benzothiophene
;
loop_
    _publ_author_name
    _publ_author_footnote
    _publ_author_address
    'Linshoeft, Julian' .
;
Otto-Diels-Institut f\"ur Organische Chemie
Christian-Albrechts-Universit\"at Kiel
Otto-Hahn-Platz 4
24118 Kiel
Germany
;
    'N\"ather, Christian' .
;
Institut f\"ur Anorganische Chemie
Christian-Albrechts-Universit\"at Kiel
Max-Eyth-Str. 2
24118 Kiel
Germany
;
    'Staubitz, Anne' .
;
Otto-Diels-Institut f\"ur Organische Chemie
Christian-Albrechts-Universit\"at Kiel
Otto-Hahn-Platz 4
24118 Kiel
Germany
;
