# Supplementary material for: Crystal structure of 1,3-bis­(4-hexyl-5-iodo­thio­phen-2-yl)-4,5,6,7-tetra­hydro-2-benzo­thio­phene
Source: Acta Crystallogr Sect E Struct Rep Online. 2014 Sep 27;70(Pt 10):o1133–4. doi: 10.1107/S1600536814019667 (PMC4257205; doi:10.1107/S1600536814019667)
Supplement: Supplementary file 2 [file e-70-o1133-Isup2.hkl]

# 
# h,k,l, Fc-squared, Fo-squared, sigma(Fo-squared) and status flag 
# 
data_I
_shelx_title ' C28H36S3I2 at 200 K in P-1 (Staubitz3/JL120)' 
_shelx_refln_list_code          4 
_shelx_F_calc_maximum      341.81 
_exptl_crystal_F_000      1432.00 
_reflns_d_resolution_high  0.7826 
 
loop_ 
 _symmetry_equiv_pos_as_xyz 
 'x, y, z' 
 '-x, -y, -z' 
 
_cell_length_a    13.4491 
_cell_length_b    14.9488 
_cell_length_c    16.1260 
_cell_angle_alpha  73.387 
_cell_angle_beta   71.208 
_cell_angle_gamma  77.794 
 
_shelx_F_squared_multiplier     1.000 
 
loop_ 
 _refln_index_h 
 _refln_index_k 
 _refln_index_l 
 _refln_F_squared_calc 
 _refln_F_squared_meas 
 _refln_F_squared_sigma 
 _refln_observed_status 
   3   0   0     6142.89     5743.89     88.44 o 
   4   0   0     4771.40     4134.77     77.37 o 
   5   0   0    12036.94    11084.79     93.86 o 
   6   0   0     1888.29     1551.76     47.46 o 
   7   0   0       41.80       74.90     49.93 o 
   8   0   0       63.18       93.74     50.52 o 
   9   0   0      925.52      869.33     45.34 o 
  10   0   0     7497.93     6844.03     74.54 o 
  11   0   0     6098.96     5666.28     72.66 o 
  12   0   0     2533.18     2425.21     59.71 o 
  13   0   0      147.36      146.50     44.51 o 
  14   0   0     1184.93     1296.45     53.58 o 
  15   0   0       99.62      186.42     59.47 o 
  16   0   0      109.11       94.81     46.81 o 
 -15   1   0      377.72      370.60     50.05 o 
 -14   1   0     2755.15     2764.95     58.29 o 
 -13   1   0     1691.26     1741.01     52.40 o 
 -12   1   0       62.06       71.01     42.63 o 
 -11   1   0     5079.26     5012.81     59.71 o 
 -10   1   0      460.77      523.81     44.16 o 
  -9   1   0      292.22      335.15     42.39 o 
  -8   1   0     2847.87     2641.66     52.05 o 
  -7   1   0      294.56      281.92     40.86 o 
  -6   1   0       61.70       41.22     44.87 o 
   0   1   0    62662.08    78633.81    578.45 o 
   1   1   0     1473.18     1646.54     77.38 o 
   2   1   0     1467.70     1361.99     56.88 o 
   3   1   0     1649.08     1763.15     85.73 o 
   4   1   0     8774.69     7893.88    100.81 o 
   5   1   0     9934.99     8421.81     90.68 o 
   6   1   0     6373.54     5657.45     68.77 o 
   7   1   0       29.71       24.14     42.75 o 
   8   1   0     7269.84     6852.03     75.13 o 
   9   1   0    12817.21    11437.96     86.56 o 
  10   1   0     6756.71     5963.28     66.06 o 
  11   1   0     2148.61     1943.56     59.00 o 
  12   1   0      269.23      207.38     42.75 o 
  13   1   0      151.38      170.40     54.17 o 
  14   1   0       22.44       46.75     58.17 o 
  15   1   0      129.24      144.60     42.47 o 
  16   1   0        0.80       79.96     64.65 o 
 -15   2   0     1303.03     1277.02     54.70 o 
 -14   2   0      801.67      686.68     57.47 o 
 -13   2   0      331.08      310.78     43.45 o 
 -12   2   0      209.84      203.02     42.28 o 
 -11   2   0      123.39      109.05     42.16 o 
 -10   2   0       37.78       73.13     40.51 o 
  -9   2   0     1052.93      890.76     51.23 o 
  -8   2   0       21.35        0.59     46.28 o 
  -7   2   0     3372.20     3148.74     52.99 o 
  -1   2   0      798.20      863.56     60.65 o 
   0   2   0    10355.19    12581.84    122.74 o 
   1   2   0      720.02      941.76     63.29 o 
   2   2   0     4990.21     5247.06    126.49 o 
   3   2   0      333.93      217.45     56.87 o 
   4   2   0     3425.12     3400.30     54.23 o 
   5   2   0       10.07       38.38     39.19 o 
   6   2   0     7026.06     6574.11     81.37 o 
   7   2   0    12656.58    11310.54     92.80 o 
   8   2   0      121.54       92.80     53.70 o 
   9   2   0     1570.59     1461.67     57.35 o 
  10   2   0     5003.57     4601.70     69.95 o 
  11   2   0     8359.46     7715.21     68.52 o 
  12   2   0     1263.88     1311.67     44.71 o 
  13   2   0      350.69      376.04     49.90 o 
  14   2   0       86.69      180.29     58.76 o 
  15   2   0        8.83       80.31     61.47 o 
  16   2   0        0.65       13.42     53.82 o 
 -15   3   0        3.70      -38.06     38.06 o 
 -14   3   0      270.21      265.15     33.31 o 
 -13   3   0      855.77      914.31     57.59 o 
 -12   3   0       31.76       81.14     52.52 o 
 -11   3   0      105.01       95.03     41.10 o 
 -10   3   0        6.88       27.09     39.80 o 
  -9   3   0      681.17      644.75     50.28 o 
  -8   3   0      500.54      510.03     39.80 o 
  -2   3   0     9905.10    10423.55    105.63 o 
  -1   3   0     1138.45     1432.57     46.84 o 
   0   3   0    16368.51    18517.16    118.95 o 
   1   3   0     1710.29     2062.65     61.76 o 
   2   3   0    11818.61    12849.53    118.76 o 
   3   3   0    58880.80    61285.20    794.90 o 
   4   3   0     5760.43     5306.71     84.71 o 
   5   3   0      862.43      798.12     41.41 o 
   6   3   0        0.02      124.12     55.47 o 
   7   3   0    15961.99    15159.85    109.17 o 
   8   3   0    11429.18    10322.39     92.44 o 
   9   3   0      138.67      103.51     46.16 o 
  10   3   0    14200.64    12736.41     95.27 o 
  11   3   0     7667.27     7452.51     82.55 o 
  12   3   0        5.81       69.72     54.64 o 
  13   3   0      349.32      395.57     59.59 o 
  14   3   0      217.67      202.08     61.12 o 
  15   3   0      212.49      146.38     50.99 o 
  16   3   0      242.41      335.04     66.06 o 
 -15   4   0        0.93       56.55     43.01 o 
 -14   4   0      377.78      411.34     41.05 o 
 -13   4   0      471.34      505.80     36.24 o 
 -12   4   0      544.49      594.73     35.62 o 
 -11   4   0     2127.83     2225.07    183.95 o 
 -10   4   0     2830.59     2674.87     57.82 o 
  -9   4   0      124.04       80.90     39.69 o 
  -4   4   0    42933.98    43646.70    149.91 o 
  -3   4   0    35531.93    37598.04    152.50 o 
  -2   4   0     5472.68     5559.35     75.84 o 
  -1   4   0     9380.62    10602.84    212.15 o 
   0   4   0     2469.39     2793.44     52.29 o 
   1   4   0     7609.00     8612.03     85.92 o 
   3   4   0    13242.25    13855.89    183.12 o 
   4   4   0     2186.13     2325.63     47.14 o 
   5   4   0      114.36      101.72     33.19 o 
   6   4   0    28024.52    26078.62    746.67 o 
   7   4   0    40617.64    37697.90    166.40 o 
   8   4   0     7749.48     7367.60     89.15 o 
   9   4   0     3932.49     3800.44     75.01 o 
  10   4   0     4905.84     4629.14     75.72 o 
  11   4   0      580.21      642.40     60.65 o 
  12   4   0      885.68      906.30     60.88 o 
  13   4   0     2322.96     2359.85     67.48 o 
  14   4   0       87.37      130.60     60.53 o 
  15   4   0       26.36       81.73     61.71 o 
  16   4   0      170.55      226.58     54.76 o 
 -14   5   0        1.51       45.18     48.69 o 
 -13   5   0      219.65      228.33     34.86 o 
 -12   5   0     1348.86     1406.61    126.42 o 
 -11   5   0     2397.17     2374.07    115.00 o 
 -10   5   0      787.31      878.96     31.35 o 
  -9   5   0      441.80      433.72     49.46 o 
  -8   5   0     2686.99     2536.14     58.29 o 
  -7   5   0    13070.58    13246.91     85.85 o 
  -6   5   0     2207.70     2223.36     54.88 o 
  -5   5   0    10773.21    10943.24     82.20 o 
  -4   5   0    15833.78    15549.65     91.27 o 
  -3   5   0      537.94      491.54     44.16 o 
  -2   5   0     1721.90     1912.59     54.17 o 
  -1   5   0    13061.09    14035.08    144.55 o 
   0   5   0     1528.80     1649.42     44.99 o 
   1   5   0     1252.94     1308.73     41.58 o 
   2   5   0      867.34      786.35     44.25 o 
   3   5   0      308.82      374.91     40.26 o 
   4   5   0      263.86      263.81     37.13 o 
   5   5   0    12827.56    11923.59    133.85 o 
   6   5   0    14807.05    13982.19     74.87 o 
   7   5   0    12533.92    11638.88    425.60 o 
   8   5   0     1059.20     1002.16     65.83 o 
   9   5   0      635.31      707.40     63.59 o 
  10   5   0       19.16        0.35     59.00 o 
  11   5   0       12.26       18.25     58.06 o 
  12   5   0      260.46      271.91     59.59 o 
  13   5   0      263.27      258.73     61.59 o 
  14   5   0      648.45      718.12     65.36 o 
  15   5   0      537.39      569.15     54.41 o 
  16   5   0      692.95      794.08     71.13 o 
 -14   6   0       18.06        8.55     49.11 o 
 -13   6   0        3.08       -3.54     40.09 o 
 -12   6   0        1.41        9.12     29.81 o 
 -11   6   0     1135.65     1162.14     67.60 o 
 -10   6   0      113.57      124.29     28.43 o 
  -9   6   0     2691.91     2635.18     55.94 o 
  -8   6   0     2904.94     2866.11     57.12 o 
  -7   6   0     5673.20     5657.92     59.12 o 
  -6   6   0       36.69       62.41     36.39 o 
  -5   6   0      336.07      454.80     44.99 o 
  -4   6   0     1001.76     1047.27     46.75 o 
  -3   6   0     4747.00     4959.47     63.12 o 
  -2   6   0     1424.86     1503.48     49.34 o 
  -1   6   0     1054.04     1161.58     33.26 o 
   0   6   0    12699.23    13518.13    251.84 o 
   1   6   0    17917.68    18478.80     96.77 o 
   2   6   0    16391.83    17118.96    122.77 o 
   3   6   0     9342.34    10680.21     81.46 o 
   4   6   0      154.20      240.58     42.23 o 
   5   6   0     1598.62     1566.92     43.14 o 
   6   6   0      912.46      915.89     37.60 o 
   7   6   0     9085.20     8739.52    180.88 o 
   8   6   0       57.85       50.87     58.41 o 
   9   6   0     1213.59     1209.54     62.06 o 
  10   6   0      203.83      232.58     58.88 o 
  11   6   0     3318.71     3427.61     73.01 o 
  12   6   0        9.34       19.90     59.23 o 
  13   6   0     1948.73     1856.06     68.77 o 
  14   6   0     2174.36     2338.42     72.31 o 
  15   6   0       14.26       17.19     66.54 o 
 -14   7   0        0.96       51.93     34.83 o 
 -13   7   0      125.56      152.46     41.28 o 
 -12   7   0      115.89      130.83     43.63 o 
 -11   7   0      541.42      600.80     47.11 o 
 -10   7   0      397.79      407.99     42.34 o 
  -9   7   0      693.44      742.50     49.81 o 
  -8   7   0       36.91       56.17     38.51 o 
  -7   7   0     3860.18     3875.81     62.06 o 
  -6   7   0     2634.88     2649.78     54.29 o 
  -5   7   0        5.12       28.15     41.57 o 
  -4   7   0     1935.11     2003.85     48.99 o 
  -3   7   0      650.92      697.04     43.57 o 
  -2   7   0      208.36      247.66     42.39 o 
  -1   7   0    17770.51    18580.97    166.40 o 
   0   7   0    37489.50    39307.22    125.65 o 
   1   7   0     6261.02     6088.77     60.79 o 
   2   7   0        0.34       12.70     36.06 o 
   3   7   0      117.61       68.57     37.95 o 
   4   7   0    12648.58    13339.33    130.89 o 
   5   7   0     1431.72     1217.05     38.97 o 
   6   7   0     1983.06     1956.11     42.14 o 
   7   7   0     6919.50     6665.59    155.86 o 
   8   7   0     2271.44     2239.37     47.67 o 
   9   7   0     7225.63     7211.09     94.09 o 
  10   7   0     3479.55     3551.38     78.90 o 
  11   7   0     3206.51     3110.12     71.13 o 
  12   7   0     1251.55     1314.23     65.36 o 
  13   7   0     1198.69     1174.45     66.77 o 
  14   7   0       23.68       28.62     63.47 o 
  15   7   0       87.65      157.10     67.12 o 
 -13   8   0      105.77      143.81     40.63 o 
 -12   8   0       14.78      -26.67     31.14 o 
 -11   8   0      211.60      280.76     45.40 o 
 -10   8   0      154.47      122.88     30.70 o 
  -9   8   0      293.13      338.45     50.76 o 
  -8   8   0        7.71        7.77     37.33 o 
  -7   8   0     1747.28     1746.89     46.05 o 
  -6   8   0     3778.43     4041.50     59.82 o 
  -5   8   0     3784.27     3755.93     61.24 o 
  -4   8   0    10062.41    10396.81     82.20 o 
  -3   8   0     4052.52     4366.18     62.41 o 
  -2   8   0     9032.22    10146.57     84.20 o 
  -1   8   0    12124.17    13204.42     69.28 o 
   0   8   0     4191.70     4447.19     51.97 o 
   1   8   0     1671.81     1980.44     49.75 o 
   2   8   0     7520.12     7617.43    224.16 o 
   3   8   0     8967.20     8957.33    136.25 o 
   4   8   0    32634.34    33455.46    241.71 o 
   5   8   0      544.24      473.42     41.12 o 
   6   8   0    13185.42    12971.49     72.42 o 
   7   8   0      365.61      368.85     34.72 o 
   8   8   0     2980.63     2818.98     43.24 o 
   9   8   0     6856.35     6538.08     88.56 o 
  10   8   0     3419.10     3566.10     78.31 o 
  11   8   0      490.31      604.59     58.17 o 
  12   8   0       31.30       10.83     58.88 o 
  13   8   0      649.61      587.40     63.24 o 
  14   8   0       42.69      100.10     63.12 o 
  15   8   0      368.02      370.36     68.07 o 
 -12   9   0      209.95      215.79     39.52 o 
 -11   9   0       11.86       20.10     35.84 o 
 -10   9   0       84.39      175.35     51.11 o 
  -9   9   0       45.84       53.46     48.87 o 
  -8   9   0        7.91       35.68     45.57 o 
  -7   9   0      950.61      959.41     49.58 o 
  -6   9   0        2.31       14.72     46.63 o 
  -5   9   0     8956.28     9212.36     78.19 o 
  -4   9   0     5891.55     6178.31     69.72 o 
  -3   9   0      219.78      215.51     46.05 o 
  -2   9   0      549.86      537.59     46.99 o 
  -1   9   0       24.27       53.23     42.87 o 
   0   9   0      702.83      782.63     34.91 o 
   1   9   0       99.29      122.23     31.86 o 
   2   9   0     2612.40     2617.57    122.59 o 
   3   9   0     5122.15     5342.94    215.09 o 
   4   9   0     2365.78     2606.69     82.91 o 
   5   9   0    10647.42    10807.04    186.01 o 
   6   9   0     2287.25     2230.61     42.31 o 
   7   9   0      929.20      918.72     38.72 o 
   8   9   0      349.13      348.00     34.45 o 
   9   9   0      820.61      729.58     41.14 o 
  10   9   0      806.08      738.49     57.23 o 
  11   9   0     3098.67     2994.83     69.95 o 
  12   9   0     2463.90     2432.98     67.24 o 
  13   9   0      375.23      419.12     61.71 o 
  14   9   0      101.28      114.23     62.30 o 
  15   9   0        6.79       81.61     64.53 o 
 -12  10   0      266.10      163.23     41.44 o 
 -11  10   0       77.49       59.28     35.25 o 
 -10  10   0      153.98      110.46     54.41 o 
  -9  10   0        1.38        6.12     50.17 o 
  -8  10   0      302.80      252.13     49.93 o 
  -7  10   0      243.83      223.51     48.05 o 
  -6  10   0       17.22       12.37     45.69 o 
  -5  10   0     2995.49     3180.66     57.94 o 
  -4  10   0     2593.00     2751.77     58.17 o 
  -3  10   0     3696.34     3865.21     61.59 o 
  -2  10   0     1053.29     1079.30     49.11 o 
  -1  10   0      485.81      562.67     52.76 o 
   0  10   0       28.74       25.12     31.87 o 
   1  10   0      143.94      140.26     35.09 o 
   2  10   0        1.44        7.27     36.13 o 
   3  10   0       76.05      124.91     38.04 o 
   4  10   0      541.39      554.50     46.39 o 
   5  10   0        1.72       42.95     40.46 o 
   6  10   0     5232.32     5127.40     50.32 o 
   7  10   0      786.03      856.94     37.49 o 
   8  10   0     1910.00     1862.92     52.43 o 
   9  10   0     1116.56     1105.44     38.19 o 
  10  10   0     1179.97     1260.30     59.12 o 
  11  10   0     2473.23     2403.78     74.07 o 
  12  10   0      597.11      638.27     59.23 o 
  13  10   0      115.35      115.05     69.83 o 
  14  10   0        8.20       17.78     70.54 o 
 -11  11   0        1.17       20.34     36.45 o 
 -10  11   0      413.63      392.38     71.66 o 
  -9  11   0       50.24       15.43     50.99 o 
  -8  11   0       67.51       86.56     49.22 o 
  -7  11   0       27.94      -31.80     40.04 o 
  -6  11   0      528.45      565.50     48.75 o 
  -5  11   0     1992.83     2087.23     53.82 o 
  -4  11   0     4247.94     4475.34     63.83 o 
  -3  11   0     3826.70     4183.29     63.24 o 
  -2  11   0      202.08      240.59     46.16 o 
  -1  11   0        8.66       70.30     50.52 o 
   0  11   0       33.73       50.24     33.80 o 
   1  11   0     1024.13     1002.32     62.53 o 
   2  11   0     2665.72     2709.93    112.99 o 
   3  11   0      876.08      996.40     42.55 o 
   4  11   0     3149.82     3234.94    145.08 o 
   5  11   0     2342.09     2421.72     91.68 o 
   6  11   0    13992.99    13988.44    327.66 o 
   7  11   0     9886.92     9768.78    173.32 o 
   8  11   0        3.34       26.09     36.66 o 
   9  11   0     1389.15     1328.06     40.81 o 
  10  11   0      205.44      177.35     59.71 o 
  11  11   0        0.86       54.29     61.35 o 
  12  11   0      112.23      153.68     65.59 o 
  13  11   0        4.89       72.42     67.60 o 
  14  11   0      561.85      360.71     65.83 o 
 -10  12   0       81.12      113.32     39.46 o 
  -9  12   0       16.75       20.14     51.82 o 
  -8  12   0      725.52      693.51     54.29 o 
  -7  12   0      773.94      815.51     52.76 o 
  -6  12   0      112.06      181.00     48.17 o 
  -5  12   0      589.80      663.95     50.28 o 
  -4  12   0     3260.57     3570.69     61.83 o 
  -3  12   0      228.10      178.88     46.87 o 
  -2  12   0      531.97      530.05     47.11 o 
  -1  12   0       33.09      120.59     53.11 o 
   0  12   0     2212.00     2198.04     64.53 o 
   1  12   0     1333.07     1401.30     95.03 o 
   2  12   0      581.93      563.67     39.40 o 
   3  12   0     5444.70     5607.65    327.50 o 
   4  12   0       73.06       90.15     43.17 o 
   5  12   0     2767.86     2958.15    109.93 o 
   6  12   0    12161.33    12185.15    293.28 o 
   7  12   0     3234.83     3277.81     47.73 o 
   8  12   0     1570.16     1599.84     66.23 o 
   9  12   0       12.99       29.75     35.94 o 
  10  12   0      805.96      880.23     51.47 o 
  11  12   0     1526.34     1547.17     71.48 o 
  12  12   0      373.17      348.70     65.24 o 
  13  12   0      298.57      330.68     69.36 o 
  -9  13   0      178.20      163.45     46.52 o 
  -8  13   0      829.23      885.34     48.75 o 
  -7  13   0       97.64      124.36     50.40 o 
  -6  13   0      220.45      256.84     49.46 o 
  -5  13   0      109.11      119.29     48.75 o 
  -4  13   0        0.03       23.43     46.52 o 
  -3  13   0      149.15      191.48     45.69 o 
  -2  13   0       62.08       72.66     45.10 o 
  -1  13   0        0.93       -9.77     53.23 o 
   0  13   0       59.49      114.70     52.88 o 
   1  13   0     2232.92     2219.65    141.32 o 
   2  13   0     1406.07     1473.77    135.49 o 
   3  13   0     1153.59     1119.94     59.18 o 
   4  13   0      127.97      170.32     43.74 o 
   5  13   0      168.51      260.07     40.97 o 
   6  13   0     3136.38     2998.26     96.46 o 
   7  13   0       92.73      122.19     37.50 o 
   8  13   0        0.58       32.35     35.69 o 
   9  13   0      819.24      810.88     39.74 o 
  10  13   0      340.20      368.67     49.77 o 
  11  13   0       54.00       93.62     68.30 o 
  12  13   0      121.90       90.68     65.71 o 
  -8  14   0       22.01      104.93     54.29 o 
  -7  14   0      196.41      215.39     54.52 o 
  -6  14   0      108.84      114.58     51.23 o 
  -5  14   0       10.93       27.20     49.58 o 
  -4  14   0       82.85       64.77     48.64 o 
  -3  14   0       90.48       82.08     54.88 o 
  -2  14   0      134.14      103.40     55.11 o 
  -1  14   0      284.73      311.84     56.06 o 
   0  14   0     1127.75     1180.93     61.12 o 
   1  14   0      104.32      139.90     58.29 o 
   2  14   0     1691.22     1811.90    147.97 o 
   3  14   0      738.99      687.98     83.49 o 
   4  14   0     2051.94     2125.93    103.16 o 
   5  14   0        2.61       22.73     45.00 o 
   6  14   0      448.23      456.11     40.25 o 
   7  14   0     1394.42     1378.35     44.15 o 
   8  14   0       40.46       67.17     39.43 o 
   9  14   0      504.47      479.18     40.75 o 
  10  14   0      396.69      392.11     58.12 o 
  11  14   0      154.04      177.70     70.07 o 
  12  14   0       11.99       43.69     72.78 o 
  -7  15   0      371.48      288.40     58.17 o 
  -6  15   0        0.05       14.25     52.99 o 
  -5  15   0        9.64      106.34     50.76 o 
  -4  15   0      164.12      185.24     50.28 o 
  -3  15   0      140.62      136.25     50.76 o 
  -2  15   0      290.12      236.47     50.87 o 
  -1  15   0       29.71       88.44     56.17 o 
   0  15   0      451.68      398.98     61.12 o 
   1  15   0      618.98      608.83     61.00 o 
   2  15   0      641.68      606.01     63.83 o 
   3  15   0     2313.89     2460.05    167.81 o 
   4  15   0     2003.52     2097.26    170.17 o 
   5  15   0      156.95      180.02     50.81 o 
   6  15   0     1541.03     1507.21     59.95 o 
   7  15   0      309.21      347.20     41.38 o 
   8  15   0     1849.93     1866.32     69.00 o 
   9  15   0     1036.13      950.49     45.39 o 
  10  15   0      158.55      118.48     51.65 o 
  -5  16   0      713.21      640.04     58.53 o 
  -4  16   0        6.49       16.49     53.23 o 
  -3  16   0       44.20       35.92     52.52 o 
  -2  16   0       76.42       67.60     53.58 o 
  -1  16   0      813.51      732.37     56.29 o 
   0  16   0      318.97      296.41     62.41 o 
   1  16   0      286.79      309.25     62.77 o 
   2  16   0      681.99      673.96     73.60 o 
   3  16   0     1388.30     1359.69     84.08 o 
   4  16   0       53.57       43.89     47.96 o 
   5  16   0      634.90      610.32     53.08 o 
   6  16   0      104.01      104.76     43.64 o 
   7  16   0      362.19      363.32     45.20 o 
   8  16   0       66.79       81.56     44.62 o 
   9  16   0      442.65      382.10     57.58 o 
  -3  17   0      247.69      207.26     65.95 o 
  -2  17   0        6.66       43.34     64.30 o 
  -1  17   0     1477.88     1301.87     71.72 o 
   0  17   0        0.54       15.78     62.89 o 
   1  17   0      279.76      245.30     73.60 o 
   2  17   0      255.86      257.78     69.60 o 
   3  17   0       77.93      107.87     85.02 o 
   4  17   0      121.52      111.29     82.91 o 
   5  17   0        0.55       55.95     39.88 o 
   6  17   0        0.00       33.07     44.86 o 
   7  17   0      651.10      486.34    142.95 o 
   0  18   0       15.44       31.32     68.42 o 
   1  18   0       18.00       26.97     77.02 o 
   2  18   0       52.26       65.95     80.43 o 
   3  18   0      143.93       83.02     80.90 o 
   4  18   0        2.96        2.59     89.62 o 
   5  18   0       39.31       44.29     53.43 o 
  -2 -18   1       64.61       31.91     80.79 o 
  -7 -17   1      366.28      295.21     79.70 o 
  -6 -17   1      180.91      145.56     44.00 o 
  -5 -17   1      200.04      216.38     54.50 o 
  -4 -17   1        1.43       50.61     50.59 o 
  -3 -17   1      403.76      406.90     48.94 o 
  -2 -17   1       85.20       88.32     68.66 o 
  -1 -17   1       20.75       44.40     75.01 o 
   0 -17   1      159.89       93.50     65.24 o 
   1 -17   1        0.07       52.76     56.41 o 
   2 -17   1        0.09       75.01     63.24 o 
   3 -17   1       12.25       24.14     55.82 o 
  -8 -16   1      461.78      442.73     45.41 o 
  -7 -16   1      514.47      532.85     44.45 o 
  -6 -16   1        6.68       16.42     39.18 o 
  -5 -16   1     1214.09     1302.94     87.62 o 
  -4 -16   1      261.70      258.55     46.63 o 
  -3 -16   1      320.85      348.79     47.14 o 
  -2 -16   1       12.75       34.97     41.78 o 
  -1 -16   1       21.34       31.09     62.77 o 
   0 -16   1       75.63      101.98     61.00 o 
   1 -16   1      211.85      225.04     53.82 o 
   2 -16   1      132.92      130.01     61.59 o 
   3 -16   1      158.18      151.33     53.58 o 
   4 -16   1        8.61       47.81     53.82 o 
   5 -16   1      260.51      235.41     55.47 o 
 -10 -15   1      612.85      434.35    266.38 o 
  -9 -15   1      818.11      738.06     46.74 o 
  -8 -15   1     3888.98     3690.65     89.53 o 
  -7 -15   1       60.68       72.21     36.01 o 
  -6 -15   1     1219.50     1171.99     43.76 o 
  -5 -15   1      609.00      658.39     48.49 o 
  -4 -15   1      864.81      888.39     50.94 o 
  -3 -15   1      538.13      592.70     51.11 o 
  -2 -15   1        3.04       29.11     39.85 o 
  -1 -15   1      165.66      209.00     40.67 o 
   0 -15   1       71.02      105.04     50.52 o 
   1 -15   1     1339.88     1431.64     59.47 o 
   2 -15   1      315.13      297.12     59.47 o 
   3 -15   1      147.92      201.14     58.88 o 
   4 -15   1      366.15      400.98     53.23 o 
   5 -15   1       44.63       24.73     51.70 o 
   6 -15   1      207.33      140.49     53.46 o 
   7 -15   1        0.58       35.80     56.53 o 
 -11 -14   1      120.73      155.45     63.36 o 
 -10 -14   1     2103.89     1762.61    370.21 o 
  -9 -14   1     3836.08     3714.59     52.00 o 
  -8 -14   1      269.84      263.77     41.12 o 
  -7 -14   1        5.57       26.80     37.22 o 
  -6 -14   1      583.41      608.66     45.29 o 
  -5 -14   1      518.45      467.83     44.06 o 
  -4 -14   1      262.90      314.39     45.72 o 
  -3 -14   1       28.35       27.41     38.95 o 
  -2 -14   1      198.39      189.03     38.70 o 
  -1 -14   1      308.66      270.56     36.94 o 
   0 -14   1     1639.71     1689.66     65.95 o 
   1 -14   1     4739.78     4777.29     77.96 o 
   2 -14   1      132.47      109.87     56.41 o 
   3 -14   1       45.44       68.30     47.58 o 
   4 -14   1        9.46      -10.60     55.35 o 
   5 -14   1      128.53       80.55     49.34 o 
   6 -14   1       66.54       96.68     51.34 o 
   7 -14   1      280.26      303.00     54.29 o 
   8 -14   1       19.53       15.66     53.35 o 
 -12 -13   1      990.68      981.32     70.66 o 
 -11 -13   1      165.15      208.68     63.59 o 
 -10 -13   1      835.12      799.33     43.47 o 
  -9 -13   1       86.68       72.16     39.09 o 
  -8 -13   1       29.51       64.36     36.33 o 
  -7 -13   1      209.55      244.30     36.97 o 
  -6 -13   1      126.03      148.08     42.76 o 
  -5 -13   1      466.04      456.61     41.88 o 
  -4 -13   1     1541.10     1515.48     69.36 o 
  -3 -13   1       29.68       42.67     37.38 o 
  -2 -13   1      492.42      455.43     41.30 o 
  -1 -13   1      410.70      417.41     36.40 o 
   0 -13   1      583.79      585.15     34.30 o 
   1 -13   1     1581.07     1554.94     54.52 o 
   2 -13   1     1900.03     1900.93     56.88 o 
   3 -13   1      266.98      296.64     55.35 o 
   4 -13   1       10.53       63.24     46.52 o 
   5 -13   1        0.81       -6.83     47.93 o 
   6 -13   1       48.70        6.95     48.87 o 
   7 -13   1      193.04      139.67     53.82 o 
   8 -13   1      232.17      195.37     56.29 o 
   9 -13   1       66.26       88.44     55.58 o 
 -13 -12   1      353.92      308.77     69.95 o 
 -12 -12   1      496.15      423.59     67.24 o 
 -11 -12   1      342.19      285.81     54.41 o 
 -10 -12   1      321.45      362.19     46.36 o 
  -9 -12   1      209.30      188.51     38.76 o 
  -8 -12   1      476.04      439.02     37.24 o 
  -7 -12   1        2.74       18.42     34.52 o 
  -6 -12   1      684.42      704.07     43.43 o 
  -5 -12   1     3491.90     3743.54     75.72 o 
  -4 -12   1      574.69      606.14     41.45 o 
  -3 -12   1        2.88        8.95     34.33 o 
  -2 -12   1       90.18      103.37     33.78 o 
  -1 -12   1     4481.64     4716.32    145.85 o 
   0 -12   1        3.02       -5.22     33.38 o 
   1 -12   1     2336.34     2480.41     96.98 o 
   2 -12   1     5093.36     5239.86     68.89 o 
   3 -12   1      219.82      197.02     45.93 o 
   4 -12   1      240.77      300.41     46.99 o 
   5 -12   1      213.86      262.61     47.11 o 
   6 -12   1       67.16       65.71     47.46 o 
   7 -12   1       57.53       58.53     48.75 o 
   8 -12   1      227.28      219.51     53.35 o 
   9 -12   1       43.85       70.19     51.93 o 
  10 -12   1       66.21       44.16     55.35 o 
 -13 -11   1      305.15      329.97     70.54 o 
 -12 -11   1     5690.62     5437.70     90.21 o 
 -11 -11   1       44.87      104.46     60.65 o 
 -10 -11   1       32.04       19.03     39.22 o 
  -9 -11   1     3202.32     3249.71     47.69 o 
  -8 -11   1       61.73       86.34     35.22 o 
  -7 -11   1     2036.23     1916.62     38.04 o 
  -6 -11   1     3819.46     4012.43    109.40 o 
  -5 -11   1     2882.18     2871.22     51.22 o 
  -4 -11   1       17.94       31.62     37.97 o 
  -3 -11   1      135.29      118.62     38.66 o 
  -2 -11   1     9803.85    10162.02    564.14 o 
  -1 -11   1     6884.99     7213.47    410.05 o 
   0 -11   1      602.20      606.20     36.15 o 
   1 -11   1     2517.93     2619.45     41.98 o 
   2 -11   1     4130.61     4269.38     65.24 o 
   3 -11   1     1413.48     1472.63     52.05 o 
   4 -11   1      894.89      995.45     48.87 o 
   5 -11   1      234.25      256.13     46.16 o 
   6 -11   1       98.21      128.60     45.81 o 
   7 -11   1       32.08       69.01     37.80 o 
   8 -11   1      105.37      177.35     49.46 o 
   9 -11   1      104.57      158.39     52.17 o 
  10 -11   1       14.50        6.59     51.46 o 
  11 -11   1      417.54      529.23     47.46 o 
 -14 -10   1      126.88      145.44     65.01 o 
 -13 -10   1     2260.22     1977.47     70.66 o 
 -12 -10   1     1435.01     1462.97     71.36 o 
 -11 -10   1      100.34      107.87     63.71 o 
 -10 -10   1     4616.86     4558.68     54.76 o 
  -9 -10   1     1219.44     1288.84     42.72 o 
  -8 -10   1     2909.14     2822.04     64.21 o 
  -7 -10   1      724.46      789.00     41.80 o 
  -6 -10   1      183.87      209.27     41.64 o 
  -5 -10   1      224.97      235.33     37.32 o 
  -4 -10   1      844.94      814.88     41.55 o 
  -3 -10   1    13917.68    14148.57    533.64 o 
  -2 -10   1     6785.77     6836.22    192.42 o 
  -1 -10   1     5031.69     5572.39    212.21 o 
   0 -10   1      297.56      314.58     33.04 o 
   1 -10   1     3660.46     3752.02     96.27 o 
   2 -10   1       51.35       47.11     45.69 o 
   3 -10   1     2510.77     2629.88     57.23 o 
   4 -10   1      870.06      863.91     50.05 o 
   5 -10   1      103.38      163.81     46.52 o 
   6 -10   1      816.50      849.54     42.04 o 
   7 -10   1      393.64      483.18     40.27 o 
   8 -10   1      931.93     1025.83     53.58 o 
   9 -10   1        3.65      -40.39     48.40 o 
  10 -10   1        0.44        4.00     52.88 o 
  11 -10   1      435.24      461.04     56.06 o 
  12 -10   1      120.46      183.53     39.66 o 
 -14  -9   1      390.56      358.00     74.07 o 
 -13  -9   1       33.78      -24.02     60.77 o 
 -12  -9   1      103.45       98.21     57.94 o 
 -11  -9   1     1707.63     1756.08     63.00 o 
 -10  -9   1     3118.30     2911.33     66.54 o 
  -9  -9   1      232.97      225.66     40.43 o 
  -8  -9   1     1026.54      952.33     36.03 o 
  -7  -9   1     1161.44     1224.14     37.37 o 
  -6  -9   1     8512.60     8148.67     71.38 o 
  -5  -9   1     4415.28     4380.53     55.68 o 
  -4  -9   1     1118.04     1105.41     43.23 o 
  -3  -9   1     5249.54     5072.37    173.41 o 
  -2  -9   1      459.85      485.82     34.12 o 
  -1  -9   1     1949.55     1970.65     41.68 o 
   0  -9   1        8.43       44.95     29.24 o 
   1  -9   1      310.41      380.61     33.69 o 
   2  -9   1      298.74      329.89     31.39 o 
   3  -9   1       15.66       18.61     44.87 o 
   4  -9   1      845.14      840.00     42.75 o 
   5  -9   1     2681.76     2643.42     56.41 o 
   6  -9   1     2372.74     2566.52     55.47 o 
   7  -9   1      360.62      416.76     46.63 o 
   8  -9   1     1634.00     1542.34     51.70 o 
   9  -9   1      288.09      382.96     48.52 o 
  10  -9   1      127.79      119.65     40.04 o 
  11  -9   1       18.90       24.26     50.28 o 
  12  -9   1       83.90      116.76     38.50 o 
  13  -9   1       39.70       24.84     34.17 o 
 -15  -8   1      272.90      258.02     68.07 o 
 -14  -8   1        1.07        7.07     63.47 o 
 -13  -8   1        1.34       30.62     61.35 o 
 -12  -8   1      251.75      192.07     57.47 o 
 -11  -8   1       96.17       98.33     56.88 o 
 -10  -8   1     4701.46     4678.13     75.60 o 
  -9  -8   1     8102.45     7854.98    187.13 o 
  -8  -8   1     9853.84     9665.05     66.48 o 
  -7  -8   1     1941.30     2002.77     42.62 o 
  -6  -8   1      196.44      236.11     36.39 o 
  -5  -8   1     3575.33     3615.38     85.91 o 
  -4  -8   1      303.36      277.74     36.74 o 
  -3  -8   1      864.34      997.68     38.57 o 
  -2  -8   1      264.53      289.49     36.34 o 
  -1  -8   1      779.86      802.19     34.02 o 
   0  -8   1      463.26      578.56     34.61 o 
   1  -8   1    21861.33    22859.63    239.53 o 
   2  -8   1     8283.36     8642.37     54.32 o 
   3  -8   1        3.10       40.04     41.69 o 
   4  -8   1     5219.00     5417.09     67.01 o 
   5  -8   1      700.05      676.78     46.05 o 
   6  -8   1       23.86       79.37     44.40 o 
   7  -8   1      247.03      260.02     46.75 o 
   8  -8   1      674.19      782.42     47.81 o 
   9  -8   1     2461.52     2514.71     57.00 o 
  10  -8   1      644.97      670.78     42.04 o 
  11  -8   1      199.01      274.03     43.69 o 
  12  -8   1      859.91      953.74    111.46 o 
  13  -8   1      115.72       83.41     34.92 o 
 -15  -7   1       10.55        9.89     67.60 o 
 -14  -7   1       95.14      106.93     64.53 o 
 -13  -7   1     1428.29     1533.63     67.83 o 
 -12  -7   1     3739.09     3675.38     74.90 o 
 -11  -7   1      238.42      225.52     58.06 o 
 -10  -7   1    15219.30    14860.26    107.28 o 
  -9  -7   1     5060.49     4896.65     51.95 o 
  -8  -7   1      403.01      447.02     38.71 o 
  -7  -7   1     1207.30     1246.32     37.58 o 
  -6  -7   1     8594.39     8760.30     59.71 o 
  -5  -7   1    13211.61    12782.63    265.56 o 
  -4  -7   1      180.85      201.61     35.10 o 
  -3  -7   1     3338.04     3498.38     53.29 o 
  -2  -7   1     5027.01     4775.99    158.69 o 
  -1  -7   1      784.05      942.59     36.26 o 
   0  -7   1    26130.25    27204.75     97.28 o 
   1  -7   1    39534.74    41170.81    245.54 o 
   2  -7   1     1130.81     1137.45     33.33 o 
   3  -7   1      178.08      177.47     33.68 o 
   4  -7   1       51.82       37.33     41.81 o 
   5  -7   1      909.73      847.30     46.52 o 
   6  -7   1      811.78      810.68     38.98 o 
   7  -7   1      104.32      196.66     46.28 o 
   8  -7   1     2469.25     2651.08     55.82 o 
   9  -7   1     1006.94     1102.03     51.70 o 
  10  -7   1      166.40      186.77     49.11 o 
  11  -7   1     1128.44     1054.21     54.76 o 
  12  -7   1      107.38       99.15     36.19 o 
  13  -7   1      125.64      158.09     35.70 o 
  14  -7   1       57.71       99.19     43.40 o 
 -15  -6   1        3.50       41.45     66.54 o 
 -14  -6   1     1267.64     1274.08     70.19 o 
 -13  -6   1     5207.52     5181.92     71.60 o 
 -12  -6   1     2406.49     2366.80     69.36 o 
 -11  -6   1     1518.32     1458.49     64.53 o 
 -10  -6   1     1277.63     1356.75     61.12 o 
  -9  -6   1      122.31      171.70     59.00 o 
  -8  -6   1     2516.94     2373.75     46.37 o 
  -7  -6   1       62.63      121.17     38.36 o 
  -6  -6   1    22439.56    22201.05    162.81 o 
  -5  -6   1    16491.67    16707.71    482.00 o 
  -4  -6   1     8554.32     8562.32    165.57 o 
  -3  -6   1    17920.46    17703.24    139.61 o 
  -2  -6   1     1559.00     1422.36     63.83 o 
  -1  -6   1    12282.99    12517.70    258.08 o 
   0  -6   1    13143.21    13584.39    127.36 o 
   1  -6   1     3498.95     3559.38     63.83 o 
   2  -6   1     7738.94     8036.03    145.20 o 
   3  -6   1     3285.24     3357.54     57.00 o 
   4  -6   1     5397.63     5602.92     64.53 o 
   5  -6   1     4836.81     5158.49     57.23 o 
   6  -6   1      714.45      709.87     38.27 o 
   7  -6   1     3367.23     3473.18     57.82 o 
   8  -6   1       75.36      115.05     46.28 o 
   9  -6   1       14.20       30.97     38.27 o 
  10  -6   1      748.38      853.78     51.70 o 
  11  -6   1      797.56      731.66     44.40 o 
  12  -6   1      196.99      172.92     35.92 o 
  13  -6   1      148.38      162.81     34.15 o 
  14  -6   1        3.76      -12.85     41.97 o 
 -15  -5   1     2386.95     2484.68     75.84 o 
 -14  -5   1     1069.27     1170.09     65.01 o 
 -13  -5   1     2013.75     2082.99     69.36 o 
 -12  -5   1     2091.36     2156.00     68.77 o 
 -11  -5   1      685.93      702.34     61.47 o 
 -10  -5   1      200.64      272.50     58.53 o 
  -9  -5   1     1168.73     1276.08     66.65 o 
  -8  -5   1     3560.70     3516.60     61.71 o 
  -7  -5   1      877.08      906.21     41.09 o 
  -6  -5   1     1220.28     1391.13     44.24 o 
  -5  -5   1       10.71       55.21     34.66 o 
  -4  -5   1    28629.36    28414.59    595.06 o 
  -3  -5   1       13.42       39.49     38.53 o 
  -2  -5   1    15218.96    15041.13     88.73 o 
  -1  -5   1      574.91      587.87     34.16 o 
   0  -5   1      156.96      150.58     30.22 o 
   1  -5   1     1072.79     1142.88     38.57 o 
   2  -5   1     8081.51     8738.35    139.08 o 
   3  -5   1     9971.41    10786.73     84.20 o 
   4  -5   1     3546.52     3439.74     51.70 o 
   5  -5   1     1196.29     1337.32     49.70 o 
   6  -5   1      594.09      663.36     45.93 o 
   7  -5   1      293.87      279.45     38.51 o 
   8  -5   1      624.19      546.66     49.93 o 
   9  -5   1      913.34      919.73     42.16 o 
  10  -5   1      747.94      850.84     43.10 o 
  11  -5   1     1281.06     1250.86     47.81 o 
  12  -5   1     3176.05     3010.98     94.68 o 
  13  -5   1      558.46      587.26     38.47 o 
  14  -5   1        0.41       38.57     35.65 o 
  15  -5   1       23.17       69.14     42.55 o 
 -15  -4   1       81.96       -7.89     65.12 o 
 -14  -4   1       38.32       54.41     61.24 o 
 -13  -4   1     2926.86     2973.28     71.84 o 
 -12  -4   1     5418.94     5280.84     75.49 o 
 -11  -4   1     1623.51     1514.31     63.36 o 
 -10  -4   1        0.18       81.96     60.77 o 
  -9  -4   1      497.37      537.59     47.69 o 
  -8  -4   1     2497.00     2412.25     67.01 o 
  -7  -4   1     2930.43     2724.76     47.93 o 
  -6  -4   1      613.97      701.40     39.60 o 
  -5  -4   1       67.01       99.09     37.17 o 
  -4  -4   1      413.77      338.80     38.89 o 
  -3  -4   1    41611.14    42077.02    906.72 o 
  -2  -4   1    44715.21    45253.10    429.95 o 
  -1  -4   1    22309.35    24233.29    112.91 o 
   0  -4   1      950.04      954.96     39.55 o 
   1  -4   1     5617.67     5990.69     84.85 o 
   2  -4   1    16091.83    18092.06    261.73 o 
   3  -4   1     4862.04     4946.75     67.24 o 
   4  -4   1     6112.24     6125.67     63.95 o 
   5  -4   1     1887.68     1877.96     51.93 o 
   6  -4   1     4022.54     4111.46     54.76 o 
   7  -4   1     1408.93     1303.87     49.46 o 
   8  -4   1     3661.46     3606.14     51.70 o 
   9  -4   1      415.42      403.93     40.86 o 
  10  -4   1      259.30      347.64     46.75 o 
  11  -4   1     2723.52     2747.86    213.80 o 
  12  -4   1     1716.45     1658.87     74.19 o 
  13  -4   1     1135.67     1139.20     41.39 o 
  14  -4   1      466.14      451.77     44.75 o 
  15  -4   1      186.56      240.27     42.13 o 
 -15  -3   1     1022.00      923.38     67.71 o 
 -14  -3   1      643.88      801.61     53.46 o 
 -13  -3   1     1011.35     1023.12     51.46 o 
 -12  -3   1     2731.05     2696.30     66.54 o 
 -11  -3   1      308.02      337.39     57.82 o 
 -10  -3   1      125.94       70.54     56.76 o 
  -9  -3   1     3334.88     3280.76     69.60 o 
  -8  -3   1     9713.67     9296.44     92.33 o 
  -7  -3   1      100.82       97.06     40.51 o 
  -6  -3   1     7819.43     7226.19     57.16 o 
  -5  -3   1     8504.19     8721.82    215.21 o 
  -4  -3   1    15673.74    15417.93     90.47 o 
  -2  -3   1    47744.73    50179.49    905.24 o 
  -1  -3   1     1646.72     1862.37     54.19 o 
   0  -3   1     4178.82     4619.77     63.31 o 
   1  -3   1     3179.92     3547.92     55.83 o 
   2  -3   1       95.18      224.00     36.42 o 
   3  -3   1    48975.45    53786.32    184.53 o 
   4  -3   1     7928.46     8062.75     77.25 o 
   5  -3   1     7309.50     7480.18     72.54 o 
   6  -3   1     2754.35     2817.24     49.93 o 
   7  -3   1    16764.29    16641.55     93.62 o 
   8  -3   1    16313.97    15901.99     85.02 o 
   9  -3   1       20.23       28.73     38.74 o 
  10  -3   1      795.19      834.62     95.03 o 
  11  -3   1      454.75      448.65     29.56 o 
  12  -3   1      433.15      404.42     33.08 o 
  13  -3   1        0.42       30.36     30.35 o 
  14  -3   1       23.30       67.83     33.92 o 
  15  -3   1      412.07      441.26     40.97 o 
 -15  -2   1        6.75       67.60     63.59 o 
 -14  -2   1      222.54      254.13     60.18 o 
 -13  -2   1        2.24       25.08     58.41 o 
 -12  -2   1      399.20      451.03     46.52 o 
 -11  -2   1      672.45      708.70     47.34 o 
 -10  -2   1      274.86      218.81     46.01 o 
  -9  -2   1       83.70      109.64     40.88 o 
  -8  -2   1      295.51      243.18     56.06 o 
  -7  -2   1    17734.07    15887.86    102.10 o 
  -6  -2   1    24144.84    21470.52     87.00 o 
  -5  -2   1     2504.43     2206.26     47.45 o 
  -4  -2   1    17900.96    17825.43    120.82 o 
  -3  -2   1    56605.08    57945.84    183.07 o 
  -2  -2   1     7701.67     8206.84     90.11 o 
  -1  -2   1       35.01       82.26     41.40 o 
   0  -2   1        8.05       20.59     35.63 o 
   1  -2   1     5276.15     6143.14     65.65 o 
   2  -2   1    50438.57    58460.28    834.64 o 
   3  -2   1    22544.31    25079.85    139.43 o 
   4  -2   1       90.76      107.05     37.80 o 
  10  -2   1       13.44       26.14     39.33 o 
  11  -2   1     1059.41      990.15     53.94 o 
  12  -2   1       12.71      -17.08     42.04 o 
  13  -2   1      365.12      316.75     33.33 o 
  14  -2   1       74.37       72.98     37.64 o 
  15  -2   1      300.56      317.37     38.00 o 
 -15  -1   1       35.48       -1.88     62.53 o 
 -14  -1   1       74.18       65.08     43.49 o 
 -13  -1   1      523.63      547.36     51.78 o 
 -12  -1   1      986.57      999.81     47.93 o 
 -11  -1   1      132.16      123.65     43.57 o 
 -10  -1   1        9.06       40.86     44.63 o 
  -9  -1   1     2340.24     2218.65     53.58 o 
  -8  -1   1    18927.12    17738.04    104.46 o 
  -7  -1   1     7242.51     6275.58     71.48 o 
  -6  -1   1    15608.96    13773.08     96.92 o 
  -5  -1   1     2548.32     2319.84     49.99 o 
  -4  -1   1       22.71       26.81     42.45 o 
  -3  -1   1     5729.86     5952.13     79.16 o 
  -2  -1   1       12.00       32.09     51.42 o 
  -1  -1   1     1303.95     1806.95     92.44 o 
   0  -1   1      301.43      376.29     38.68 o 
   1  -1   1     1781.92     2421.29    126.01 o 
   2  -1   1     2737.00     3062.13     91.09 o 
   9  -1   1     4060.07     3583.88     60.18 o 
  10  -1   1     4540.98     4268.79     57.12 o 
  11  -1   1        8.45      110.23     50.05 o 
  12  -1   1      376.77      343.28     43.57 o 
  13  -1   1        1.62       38.98     42.87 o 
  14  -1   1      599.76      560.40     55.82 o 
  15  -1   1      204.79      231.69     55.35 o 
  16  -1   1        7.41       19.97     42.94 o 
 -15   0   1        0.56       30.06     53.42 o 
 -14   0   1       81.17      156.23     50.08 o 
 -13   0   1        2.52      110.11     44.04 o 
 -12   0   1      923.07      903.71     57.94 o 
 -11   0   1       97.50       52.29     42.16 o 
 -10   0   1      688.56      636.04     55.35 o 
  -9   0   1     4301.74     3743.80     65.95 o 
  -8   0   1       60.27       22.49     51.34 o 
  -7   0   1     5409.46     4786.00     70.89 o 
  -6   0   1    18104.43    15329.31    102.69 o 
  -5   0   1    20798.36    17299.49    113.99 o 
  -4   0   1     3009.95     2694.18     73.96 o 
  -3   0   1      199.35      146.41     46.03 o 
  -2   0   1     1579.05     1544.87     59.18 o 
  -1   0   1       39.98      125.04     41.54 o 
   1   0   1    17044.58    21378.37    245.42 o 
   2   0   1       98.16      234.11     59.35 o 
   8   0   1    20181.20    17888.18     95.03 o 
   9   0   1     2293.22     1985.60     55.11 o 
  10   0   1     2929.18     2557.10     59.71 o 
  11   0   1      111.22      115.29     41.45 o 
  12   0   1       16.98       36.86     42.75 o 
  13   0   1      281.82      237.76     53.46 o 
  14   0   1        1.81      -13.31     55.94 o 
  15   0   1        6.40       39.54     35.64 o 
  16   0   1        4.06       74.18     42.31 o 
 -15   1   1      185.54      222.73     50.96 o 
 -14   1   1      348.59      344.22     58.29 o 
 -13   1   1     2767.32     2405.42     54.88 o 
 -12   1   1      187.00      199.84     44.16 o 
 -11   1   1       42.65       25.79     53.11 o 
 -10   1   1     1112.09     1072.82     47.81 o 
  -9   1   1     1374.52     1269.72     56.64 o 
  -8   1   1       55.05      124.59     40.75 o 
  -7   1   1     1618.64     1349.80     56.41 o 
  -6   1   1    54591.37    48582.38    163.34 o 
  -5   1   1     6914.85     5939.25     68.42 o 
  -4   1   1     8618.34     7247.48     85.73 o 
  -3   1   1    27532.75    24826.65    150.38 o 
  -2   1   1     9176.11     9058.79    118.59 o 
  -1   1   1    33503.23    34591.84    187.27 o 
   0   1   1      509.72      699.34     45.27 o 
   1   1   1     2941.32     3471.58     63.78 o 
   2   1   1     1758.87     1897.75     92.21 o 
   6   1   1      603.53      625.44     48.52 o 
   7   1   1    15474.10    13499.40     93.50 o 
   8   1   1      885.49      796.78     44.28 o 
   9   1   1     2761.06     2405.31     50.99 o 
  10   1   1     5437.86     5103.14     67.60 o 
  11   1   1      704.30      645.69     53.46 o 
  12   1   1      245.95      139.55     50.99 o 
  13   1   1       70.84       97.51     54.17 o 
  14   1   1     2172.77     2045.54     65.01 o 
  15   1   1       75.01      113.83     48.37 o 
  16   1   1        9.38       29.34     38.84 o 
 -15   2   1      615.73      605.42     63.12 o 
 -14   2   1     1544.47     1465.68     64.06 o 
 -13   2   1      545.35      457.04     48.64 o 
 -12   2   1      230.13      204.91     43.93 o 
 -11   2   1     5778.95     5404.61     70.66 o 
 -10   2   1     4586.79     4266.43     66.18 o 
  -9   2   1     3494.79     3139.91     53.70 o 
  -8   2   1       34.23       33.21     39.80 o 
  -7   2   1     8284.25     7320.14     74.66 o 
  -6   2   1     4027.95     3316.20     63.00 o 
  -5   2   1     1728.46     1363.93     52.05 o 
  -4   2   1    15498.23    13655.43     96.57 o 
   1   2   1     2533.76     3018.50    114.35 o 
   2   2   1    13895.42    14223.94    340.03 o 
   3   2   1    44570.64    40173.63    252.13 o 
   4   2   1    52707.80    46775.42    223.63 o 
   5   2   1     7754.84     6494.07    181.18 o 
   6   2   1      549.54      522.04     50.52 o 
   7   2   1      453.57      396.63     41.69 o 
   8   2   1      124.78      131.19     48.75 o 
   9   2   1     1601.84     1525.85     55.58 o 
  10   2   1     3411.19     3256.97     62.77 o 
  11   2   1      101.07      119.41     44.51 o 
  12   2   1     1147.20     1115.56     44.96 o 
  13   2   1     1673.85     1767.97     50.23 o 
  14   2   1     2320.27     2312.67     49.62 o 
  15   2   1      364.66      382.71     53.87 o 
  16   2   1       91.79      181.47     63.71 o 
 -15   3   1       49.02       59.79     36.33 o 
 -14   3   1      333.64      377.19     59.47 o 
 -13   3   1      354.37      379.43     55.82 o 
 -12   3   1      422.87      354.35     54.29 o 
 -11   3   1     2286.24     2071.10     59.00 o 
 -10   3   1     5811.97     5247.87     68.18 o 
  -9   3   1     1034.67      916.78     54.05 o 
  -8   3   1      112.37       85.97     48.64 o 
  -7   3   1     3766.55     3484.49     60.65 o 
  -6   3   1     2399.93     2170.61     55.82 o 
   0   3   1     8536.06     9739.82    142.49 o 
   1   3   1     4757.48     5433.13    115.22 o 
   2   3   1     9492.60    10131.12    176.39 o 
   3   3   1     3397.39     3431.50     85.40 o 
   4   3   1     4593.98     4441.07     59.72 o 
   5   3   1      300.36      231.60     45.27 o 
   6   3   1    13245.17    12097.17    194.90 o 
   7   3   1     7760.98     6891.80     67.48 o 
   8   3   1     5664.99     4956.42     60.19 o 
   9   3   1      134.53      149.47     42.32 o 
  10   3   1     7364.60     6766.90    254.31 o 
  11   3   1     1285.01     1169.90     50.99 o 
  12   3   1      573.94      586.84     48.47 o 
  13   3   1      322.27      332.49     51.57 o 
  14   3   1     1656.81     1637.38     65.83 o 
  15   3   1     1263.26     1320.71     66.30 o 
  16   3   1      259.98      360.59     53.46 o 
 -15   4   1       29.60       -5.00     44.46 o 
 -14   4   1       42.25       40.94     36.45 o 
 -13   4   1       19.41      104.34     44.99 o 
 -12   4   1        1.59      -11.89     43.34 o 
 -11   4   1      608.68      585.28     43.69 o 
 -10   4   1      401.44      370.48     43.45 o 
  -9   4   1     1832.89     1627.84     55.23 o 
  -8   4   1       71.15      142.49     48.40 o 
  -7   4   1     1714.05     1428.23     51.93 o 
  -1   4   1     6972.97     6810.35     92.44 o 
   0   4   1    10613.63    11524.87    134.01 o 
   1   4   1    15361.46    17227.74    140.23 o 
   2   4   1    14765.23    15869.74    280.98 o 
   3   4   1      752.55      747.80     46.06 o 
   4   4   1     5575.20     5258.60    169.17 o 
   5   4   1    16436.59    15829.50    113.70 o 
   6   4   1     1723.88     1559.55     55.95 o 
   7   4   1    40858.94    37509.84    170.17 o 
   8   4   1    17125.54    15359.29    211.21 o 
   9   4   1      471.30      456.35     52.67 o 
  10   4   1     2310.55     2200.53     61.00 o 
  11   4   1       25.14       50.99     57.94 o 
  12   4   1     1306.67     1203.54     60.29 o 
  13   4   1        5.90       37.45     57.59 o 
  14   4   1     3230.60     3354.24     63.00 o 
  15   4   1     1342.09     1466.15     67.36 o 
  16   4   1       10.01       84.91     66.54 o 
 -14   5   1        0.01       13.50     37.33 o 
 -13   5   1      251.29      255.79     36.49 o 
 -12   5   1       60.27       89.56     34.40 o 
 -11   5   1      299.59      356.59     52.05 o 
 -10   5   1      669.19      571.50     53.35 o 
  -9   5   1     1768.37     1595.92     55.47 o 
  -8   5   1     1345.98     1240.75     44.87 o 
  -3   5   1     2467.45     2476.08     57.00 o 
  -2   5   1      470.42      386.50     45.57 o 
  -1   5   1     2059.85     2119.73     59.00 o 
   0   5   1    15888.11    16656.62    138.61 o 
   2   5   1     6747.65     7667.93    110.99 o 
   3   5   1    22746.49    23358.50    523.83 o 
   4   5   1     4758.89     4460.67     82.65 o 
   5   5   1      624.82      505.18     35.76 o 
   6   5   1     9831.35     9246.10     82.93 o 
   7   5   1    21004.22    19466.80    133.43 o 
   8   5   1     6616.20     6768.89     95.86 o 
   9   5   1       40.96       83.61     63.00 o 
  10   5   1     3369.94     3238.13     81.73 o 
  11   5   1     6040.61     5941.02     78.67 o 
  12   5   1     1398.74     1647.03     65.12 o 
  13   5   1     1861.86     1793.18     67.24 o 
  14   5   1     1434.13     1448.37     68.77 o 
  15   5   1       28.70       71.72     63.71 o 
  16   5   1      461.80      421.24     67.60 o 
 -14   6   1       29.90      -14.57     35.13 o 
 -13   6   1      516.54      457.05     40.51 o 
 -12   6   1       80.03       89.53     37.93 o 
 -11   6   1        2.52       22.07     32.91 o 
 -10   6   1     1759.94     1757.82    199.61 o 
  -9   6   1      336.86      348.61     44.93 o 
  -8   6   1     5798.22     5472.55    424.54 o 
  -7   6   1     9283.20     9274.53     70.54 o 
  -6   6   1     3327.32     3472.36     59.00 o 
  -5   6   1      329.17      354.23     45.69 o 
  -4   6   1      588.77      606.13     39.33 o 
  -3   6   1     2255.73     2252.45     52.76 o 
  -2   6   1     5321.86     5880.73     70.89 o 
  -1   6   1     1644.73     1632.31     52.40 o 
   0   6   1    18254.25    19761.44    140.26 o 
   1   6   1     7536.52     7751.16     75.69 o 
   2   6   1    10462.31    10951.79    328.26 o 
   3   6   1     3781.04     3589.64     65.84 o 
   4   6   1     1117.39     1369.41     41.15 o 
   5   6   1      750.86      756.03     38.02 o 
   6   6   1     1876.17     1753.49     39.91 o 
   7   6   1     4835.61     4770.72     78.14 o 
   8   6   1     1625.21     1514.43     66.18 o 
   9   6   1    10046.57     9279.01     93.15 o 
  10   6   1     8762.71     7977.26     91.62 o 
  11   6   1     1236.19     1286.91     64.18 o 
  12   6   1      624.59      703.28     62.41 o 
  13   6   1      281.76      293.94     60.53 o 
  14   6   1       12.28       12.95     62.18 o 
  15   6   1       61.75       34.39     63.12 o 
  16   6   1        0.33       -5.30     68.18 o 
 -13   7   1       55.82       75.83     40.13 o 
 -12   7   1       26.06       57.28     34.64 o 
 -11   7   1      613.08      606.03     38.12 o 
 -10   7   1        1.58        4.39     33.33 o 
  -9   7   1      104.86      114.52     33.23 o 
  -8   7   1     1686.36     1566.48     53.35 o 
  -7   7   1     2387.31     2291.19     56.06 o 
  -6   7   1     7821.26     7956.89     73.01 o 
  -5   7   1      989.49     1004.16     47.69 o 
  -4   7   1     2295.46     2314.75     51.93 o 
  -3   7   1     1205.28     1150.54     47.34 o 
  -2   7   1      645.09      777.12     47.46 o 
  -1   7   1        8.11       21.20     50.76 o 
   0   7   1        1.71       17.08     49.81 o 
   1   7   1        5.23        8.97     33.70 o 
   2   7   1     6124.37     6553.85    194.49 o 
   3   7   1    12646.68    13194.60    151.33 o 
   4   7   1     6746.37     6984.50     65.79 o 
   5   7   1     9655.44     9315.13     93.46 o 
   6   7   1       10.58       26.41     32.45 o 
   7   7   1       10.74       79.27     32.77 o 
   8   7   1    15273.54    14571.75    114.58 o 
   9   7   1        9.93       56.76     56.53 o 
  10   7   1       27.96       59.71     59.23 o 
  11   7   1      433.31      408.64     59.71 o 
  12   7   1     1986.54     2111.72     68.89 o 
  13   7   1      112.27       57.94     62.18 o 
  14   7   1      329.16      292.05     64.77 o 
  15   7   1      103.31      129.30     65.83 o 
  16   7   1       18.08      -23.08     70.54 o 
 -13   8   1       61.68       66.28     37.03 o 
 -12   8   1        0.95       -0.15     34.62 o 
 -11   8   1      309.43      294.40     36.27 o 
 -10   8   1     1108.49     1127.30     81.67 o 
  -9   8   1      397.90      422.22     33.80 o 
  -8   8   1      112.26      142.61     38.63 o 
  -7   8   1     1050.94     1080.00     49.93 o 
  -6   8   1     4964.95     5220.31     63.59 o 
  -5   8   1     1285.70     1294.69     50.17 o 
  -4   8   1        9.63       67.71     44.40 o 
  -3   8   1     1718.28     1934.14     52.76 o 
  -2   8   1     3943.16     4050.45     64.42 o 
  -1   8   1     4831.89     5216.19     76.31 o 
   0   8   1      979.23      962.01     56.41 o 
   1   8   1     7032.90     7427.16     74.96 o 
   2   8   1     2662.45     2792.60     50.58 o 
   3   8   1    42281.38    45381.77    883.28 o 
   4   8   1    25123.65    24773.35    326.97 o 
   5   8   1     8413.96     8121.17     89.32 o 
   6   8   1      885.98      873.85     36.74 o 
   7   8   1      410.88      421.49     37.35 o 
   8   8   1      362.83      396.55     48.90 o 
   9   8   1     2656.22     2831.02     75.60 o 
  10   8   1      929.53      920.55     60.65 o 
  11   8   1     2121.08     1968.29     66.18 o 
  12   8   1      475.55      441.73     60.88 o 
  13   8   1     1299.19     1280.79     67.36 o 
  14   8   1     2843.33     2992.71     85.02 o 
  15   8   1      415.31      490.72     68.30 o 
 -12   9   1       23.33       98.84     51.29 o 
 -11   9   1      696.62      732.97     36.06 o 
 -10   9   1     1074.99     1064.45     95.92 o 
  -9   9   1      565.62      560.44     52.23 o 
  -8   9   1      210.38      236.47     47.58 o 
  -7   9   1     1016.40     1120.16     43.34 o 
  -6   9   1       19.64       12.84     37.92 o 
  -5   9   1      699.58      678.90     47.46 o 
  -4   9   1      325.20      402.63     48.52 o 
  -3   9   1      918.80      976.73     56.64 o 
  -2   9   1      984.57      995.21     48.64 o 
  -1   9   1       95.68      116.59     43.34 o 
   0   9   1    23123.90    24951.37    139.67 o 
   1   9   1     2781.89     2790.51     59.88 o 
   2   9   1     2916.76     3275.21     65.77 o 
   3   9   1    30423.50    30192.28   1212.55 o 
   4   9   1    10174.96    10761.64    175.29 o 
   5   9   1     1895.69     1953.41     41.29 o 
   6   9   1      111.52      139.46     36.31 o 
   7   9   1     8063.22     7715.93    207.57 o 
   8   9   1     2118.16     2232.72     52.39 o 
   9   9   1      265.59      232.59     46.05 o 
  10   9   1      297.39      221.39     55.58 o 
  11   9   1     1311.66     1322.71     67.95 o 
  12   9   1     2787.34     2763.07     70.19 o 
  13   9   1     1684.85     1472.04     67.60 o 
  14   9   1     3604.72     3518.64     87.26 o 
  15   9   1       14.80       58.29     74.90 o 
 -12  10   1       10.61       25.09     36.89 o 
 -11  10   1     1008.96      962.72    102.10 o 
 -10  10   1      257.18      308.92     38.98 o 
  -9  10   1      302.45      358.23     30.33 o 
  -8  10   1      489.25      491.78     51.82 o 
  -7  10   1      491.38      511.92     50.40 o 
  -6  10   1      884.49      818.57     49.70 o 
  -5  10   1       43.52       42.87     46.40 o 
  -4  10   1      361.52      370.60     47.34 o 
  -3  10   1      231.31      241.53     47.46 o 
  -2  10   1      149.80      197.61     45.57 o 
  -1  10   1     7158.27     7667.90     78.67 o 
   0  10   1    10268.97    10524.47     98.10 o 
   1  10   1      218.15      245.47     35.57 o 
   2  10   1     1995.56     2143.01     50.08 o 
   3  10   1     6645.20     6541.95    266.44 o 
   4  10   1      239.03      332.17     45.19 o 
   5  10   1      291.65      313.44     37.00 o 
   6  10   1     1908.02     1908.01     43.92 o 
   7  10   1      464.52      497.84     35.51 o 
   8  10   1       28.21       49.10     36.80 o 
   9  10   1      219.79      280.31     40.44 o 
  10  10   1      728.99      732.01     62.89 o 
  11  10   1       67.71       96.21     63.00 o 
  12  10   1      946.34      980.73     69.36 o 
  13  10   1      506.24      482.47     60.77 o 
  14  10   1      803.80      787.24     65.59 o 
  15  10   1      529.09      483.06     79.49 o 
 -11  11   1      283.69      286.66     79.25 o 
 -10  11   1      236.70      230.69     36.45 o 
  -9  11   1       20.02       32.19     37.13 o 
  -8  11   1      107.70       95.51     51.11 o 
  -7  11   1       58.74       72.42     48.87 o 
  -6  11   1       64.77      178.53     47.69 o 
  -5  11   1     1532.38     1554.59     53.35 o 
  -4  11   1      206.83      292.88     46.28 o 
  -3  11   1      596.37      736.96     48.64 o 
  -2  11   1     1058.51     1084.13     49.81 o 
  -1  11   1     1850.66     2020.81     61.35 o 
   0  11   1     4842.41     4932.85     77.25 o 
   1  11   1     4626.43     4366.06     78.43 o 
   2  11   1     1480.73     1532.40     75.72 o 
   3  11   1       89.49      131.27     43.05 o 
   4  11   1     4500.20     4502.80    206.32 o 
   5  11   1       36.89       69.76     37.51 o 
   6  11   1        5.83       37.29     37.14 o 
   7  11   1     4872.74     4735.76    137.14 o 
   8  11   1       95.50      104.42     36.83 o 
   9  11   1      180.77      231.72     42.55 o 
  10  11   1       28.23       61.26     45.56 o 
  11  11   1     1091.95     1151.13     68.07 o 
  12  11   1      591.43      578.92     61.94 o 
  13  11   1      372.67      337.16     58.06 o 
  14  11   1     3146.33     3108.71     89.50 o 
 -10  12   1      213.90      199.91     36.54 o 
  -9  12   1        1.84       53.46     37.04 o 
  -8  12   1      222.78      223.51     52.05 o 
  -7  12   1      103.51      177.94     50.76 o 
  -6  12   1        3.99       67.01     47.93 o 
  -5  12   1      517.92      585.63     49.11 o 
  -4  12   1      406.39      492.48     47.93 o 
  -3  12   1      238.58      226.10     46.63 o 
  -2  12   1       16.14      -26.26     45.34 o 
  -1  12   1      131.96      156.27     51.58 o 
   0  12   1     5487.00     5432.87     80.67 o 
   1  12   1    12862.43    12895.39    116.82 o 
   2  12   1       92.05      111.95     41.96 o 
   3  12   1     5548.86     5812.29    430.36 o 
   4  12   1      169.28      173.02     44.54 o 
   5  12   1     1230.60     1245.23     58.26 o 
   6  12   1     3013.64     2993.86    126.26 o 
   7  12   1      763.70      674.43     39.00 o 
   8  12   1     1000.54     1004.42     40.42 o 
   9  12   1      371.17      431.23     46.11 o 
  10  12   1     3998.15     3993.89     66.17 o 
  11  12   1     6773.61     6868.52     96.57 o 
  12  12   1      130.85      202.43     63.47 o 
  13  12   1     2555.70     2537.08     80.79 o 
  -9  13   1       46.02       70.81     35.20 o 
  -8  13   1      499.53      465.05     54.64 o 
  -7  13   1        6.23      111.87     50.52 o 
  -6  13   1       67.93      148.50     48.64 o 
  -5  13   1        7.85       49.81     55.11 o 
  -4  13   1      954.40      995.69     52.40 o 
  -3  13   1      450.35      459.04     55.47 o 
  -2  13   1      144.29      128.36     52.76 o 
  -1  13   1     2698.50     2864.82     59.94 o 
   0  13   1     1319.90     1425.76     61.35 o 
   1  13   1      881.63      911.25     60.18 o 
   2  13   1     3389.98     3188.78     84.32 o 
   3  13   1      114.44      114.80     43.64 o 
   4  13   1      102.66      109.95     43.86 o 
   5  13   1     1830.09     1753.63     79.61 o 
   6  13   1      125.41      174.16     37.00 o 
   7  13   1     1312.69     1370.20     51.38 o 
   8  13   1      120.44      138.11     37.08 o 
   9  13   1     3251.92     3355.69     60.84 o 
  10  13   1     6325.55     6308.56     75.85 o 
  11  13   1      276.28      238.94     60.65 o 
  12  13   1       59.64      110.70     63.12 o 
  13  13   1     1123.27     1053.39     74.90 o 
  -8  14   1        1.51       34.32     39.34 o 
  -7  14   1      195.89      202.43     53.94 o 
  -6  14   1       46.28       70.30     51.70 o 
  -5  14   1      452.86      473.41     52.40 o 
  -4  14   1     2335.09     2338.65     60.29 o 
  -3  14   1      173.78      198.55     48.64 o 
  -2  14   1     1355.28     1334.84     61.35 o 
  -1  14   1      193.35      260.49     55.70 o 
   0  14   1      351.83      374.72     57.70 o 
   1  14   1       18.21       56.76     55.82 o 
   2  14   1      677.35      696.69     67.48 o 
   3  14   1       10.40       51.34     67.12 o 
   4  14   1      304.98      310.40     47.36 o 
   5  14   1        1.48       41.29     39.92 o 
   6  14   1     1839.71     1802.73     88.58 o 
   7  14   1      295.15      297.65     40.83 o 
   8  14   1      780.97      803.77     43.10 o 
   9  14   1      796.25      824.52     51.49 o 
  10  14   1      154.33      167.68     48.15 o 
  11  14   1      525.25      427.28    166.10 o 
  12  14   1      153.94      179.35     71.60 o 
  -7  15   1       22.26      117.06     54.88 o 
  -6  15   1       61.93       90.56     54.41 o 
  -5  15   1      164.85      213.27     53.70 o 
  -4  15   1      638.62      687.97     55.00 o 
  -3  15   1       41.08       81.85     48.40 o 
  -2  15   1       36.20       31.32     47.46 o 
  -1  15   1        1.40       17.08     49.11 o 
   0  15   1       76.96       85.97     57.12 o 
   1  15   1       24.72       59.35     63.12 o 
   2  15   1       24.64       27.56     65.59 o 
   3  15   1     1180.75     1060.22     77.25 o 
   4  15   1     1720.07     1541.75     93.74 o 
   5  15   1     1097.30     1095.85     58.83 o 
   6  15   1      117.02      118.61     39.51 o 
   7  15   1      536.30      505.18     44.01 o 
   8  15   1      207.30      232.64     51.81 o 
   9  15   1      490.15      471.37     54.86 o 
  10  15   1      821.77      850.98     57.13 o 
  11  15   1      435.65      290.66    214.80 o 
  -6  16   1       12.82       24.97     56.17 o 
  -5  16   1       75.90      106.93     55.35 o 
  -4  16   1      606.82      638.63     64.42 o 
  -3  16   1      161.09      137.08     52.52 o 
  -2  16   1      166.06      184.89     60.18 o 
  -1  16   1     1017.06      873.57     66.06 o 
   0  16   1       39.38       54.29     59.71 o 
   1  16   1      348.56      309.01     69.13 o 
   2  16   1      195.54      193.25     70.30 o 
   3  16   1     2337.28     2288.84     97.15 o 
   4  16   1       29.54       18.72     86.20 o 
   5  16   1      140.90      163.37     49.77 o 
   6  16   1      260.07      279.83     43.69 o 
   7  16   1     2801.19     2764.80    169.72 o 
   8  16   1      538.58      489.63     52.11 o 
   9  16   1       44.55       57.11     58.88 o 
  10  16   1      812.68      623.28    143.08 o 
  -4  17   1      245.25      223.51     65.36 o 
  -3  17   1      172.77      194.19     64.18 o 
  -2  17   1      497.16      443.85     65.12 o 
  -1  17   1      194.84      204.67     55.94 o 
   0  17   1      562.04      541.94     74.31 o 
   1  17   1       80.38       87.38     70.66 o 
   2  17   1       58.09       27.56     75.01 o 
   3  17   1        7.77       21.20     84.91 o 
   4  17   1      424.74      400.02     44.72 o 
   5  17   1       91.17       91.04     52.22 o 
   6  17   1     1532.17     1387.23    578.86 o 
   7  17   1      444.91      296.35    186.83 o 
   8  17   1       23.40       35.12     54.29 o 
  -1  18   1       28.89       36.39     67.12 o 
   0  18   1       30.92       55.58     67.71 o 
   1  18   1       31.21       53.70     76.66 o 
   2  18   1      231.15      215.04     78.78 o 
   3  18   1       41.30       36.04     93.86 o 
   4  18   1        4.68        8.01     52.24 o 
   5  18   1      285.72      230.00    155.09 o 
   6  18   1       55.71       19.83     58.59 o 
  -5 -17   2      623.11      539.55     94.50 o 
  -4 -17   2       68.92       68.37     50.95 o 
  -3 -17   2      131.39      136.95     53.58 o 
  -2 -17   2     1320.07     1188.42    126.36 o 
  -1 -17   2      320.56      278.86     59.12 o 
   0 -17   2       26.02       21.43     66.89 o 
   1 -17   2       17.46       18.84     58.41 o 
   2 -17   2      117.97      156.74     65.59 o 
  -8 -16   2       21.09       28.48     42.01 o 
  -7 -16   2       57.35       67.98     43.71 o 
  -6 -16   2      371.34      351.17     50.05 o 
  -5 -16   2      158.54      162.18     45.92 o 
  -4 -16   2        2.32       -6.15     45.82 o 
  -3 -16   2      137.50      118.73     44.10 o 
  -2 -16   2      623.15      586.00     45.09 o 
  -1 -16   2      206.19      225.76     42.15 o 
   0 -16   2      441.87      422.53     55.70 o 
   1 -16   2        0.29        6.59     52.88 o 
   2 -16   2       32.57       32.03     52.88 o 
   3 -16   2       29.50       80.08     54.88 o 
   4 -16   2      113.56       63.59     54.76 o 
   5 -16   2       12.01       70.78     56.17 o 
  -9 -15   2      124.25       94.39     41.93 o 
  -8 -15   2      813.79      853.29     47.93 o 
  -7 -15   2      652.83      648.30     41.06 o 
  -6 -15   2       64.98       98.49     45.27 o 
  -5 -15   2       78.87      119.67     43.90 o 
  -4 -15   2      929.47      998.19     46.32 o 
  -3 -15   2        5.97       64.18     40.19 o 
  -2 -15   2        8.03        3.06     37.97 o 
  -1 -15   2     1488.89     1484.55     80.55 o 
   0 -15   2      272.65      266.27     35.36 o 
   1 -15   2       75.20       73.25     59.12 o 
   2 -15   2      901.52      903.48     55.94 o 
   3 -15   2        3.29       55.70     49.34 o 
   4 -15   2       87.08       71.01     52.29 o 
   5 -15   2        0.75       26.73     51.93 o 
   6 -15   2       26.04       76.90     53.94 o 
   7 -15   2        0.16       44.04     55.82 o 
 -10 -14   2       31.46       33.29     43.28 o 
  -9 -14   2     2110.75     1913.19     84.38 o 
  -8 -14   2      153.53      184.49     40.81 o 
  -7 -14   2        6.69       25.98     36.81 o 
  -6 -14   2       76.49       87.00     43.01 o 
  -5 -14   2     3333.63     3445.05    149.26 o 
  -4 -14   2     3658.36     3742.39    163.10 o 
  -3 -14   2       22.63       22.06     36.04 o 
  -2 -14   2      692.66      712.54     60.94 o 
  -1 -14   2     1621.32     1644.57     53.41 o 
   0 -14   2       43.37       76.72     35.54 o 
   1 -14   2     1457.11     1524.96     68.71 o 
   2 -14   2      465.52      443.38     50.87 o 
   3 -14   2       88.19       44.40     55.58 o 
   4 -14   2       40.15       22.61     48.05 o 
   5 -14   2       58.96      129.54     50.64 o 
   6 -14   2      791.57      786.89     56.17 o 
   7 -14   2        0.73       -2.83     51.93 o 
   8 -14   2      258.42      269.21     55.70 o 
 -11 -13   2       49.33       74.78     64.30 o 
 -10 -13   2      124.16      150.60     46.06 o 
  -9 -13   2      250.26      262.32     38.69 o 
  -8 -13   2       31.26       55.98     37.91 o 
  -7 -13   2      101.35      137.23     36.44 o 
  -6 -13   2     1917.33     1852.81    113.99 o 
  -5 -13   2     6216.37     6500.28    191.42 o 
  -4 -13   2     1380.45     1361.89     68.24 o 
  -3 -13   2      630.93      632.97     40.07 o 
  -2 -13   2     1096.12     1087.00     87.32 o 
  -1 -13   2       41.45       71.48     34.96 o 
   0 -13   2     1386.05     1392.43     48.69 o 
   1 -13   2       65.23       87.61     37.52 o 
   2 -13   2      115.35      164.16     46.16 o 
   3 -13   2      343.08      345.75     47.46 o 
   4 -13   2        1.82       58.41     46.75 o 
   5 -13   2     1399.49     1581.56     54.29 o 
   6 -13   2      465.41      571.50     52.29 o 
   7 -13   2       53.91       84.79     51.23 o 
   8 -13   2      303.42      318.90     45.34 o 
   9 -13   2        7.11      -19.20     55.11 o 
 -12 -12   2        4.41      -29.68     56.88 o 
 -11 -12   2       48.70       86.13     43.16 o 
 -10 -12   2     1930.70     1863.32     48.46 o 
  -9 -12   2     1085.20     1119.50     40.82 o 
  -8 -12   2      112.93      170.71     36.10 o 
  -7 -12   2      161.32      196.75     35.56 o 
  -6 -12   2     2607.89     2566.14     62.65 o 
  -5 -12   2        7.41       47.83     35.76 o 
  -4 -12   2      715.99      695.27     40.27 o 
  -3 -12   2       62.40       53.76     30.95 o 
  -2 -12   2       40.84       30.41     33.93 o 
  -1 -12   2      399.47      486.76     35.59 o 
   0 -12   2      773.08      863.25     38.59 o 
   1 -12   2        6.57       20.45     37.39 o 
   2 -12   2      815.79      867.41     34.50 o 
   3 -12   2     1130.48     1216.84     50.28 o 
   4 -12   2      560.88      573.74     40.27 o 
   5 -12   2      327.01      383.32     47.81 o 
   6 -12   2      265.06      349.05     48.99 o 
   7 -12   2      280.30      255.43     41.92 o 
   8 -12   2      159.44      103.98     51.46 o 
   9 -12   2        3.11      -12.84     51.58 o 
  10 -12   2       40.75      -21.55     55.23 o 
 -13 -11   2      237.93      261.90     62.06 o 
 -12 -11   2      686.19      662.18     69.24 o 
 -11 -11   2     1777.62     1712.87     48.21 o 
 -10 -11   2     1206.35     1270.56     83.79 o 
  -9 -11   2      899.31      938.58     43.25 o 
  -8 -11   2       18.12       71.71     34.77 o 
  -7 -11   2      271.74      348.30     34.78 o 
  -6 -11   2      386.51      424.61     40.46 o 
  -5 -11   2       36.66       63.19     35.72 o 
  -4 -11   2     2196.49     2253.30    127.42 o 
  -3 -11   2      741.23      778.32     59.65 o 
  -2 -11   2     7980.11     8319.83    298.53 o 
  -1 -11   2     3717.35     4023.95    151.21 o 
   0 -11   2      797.93      785.53     51.99 o 
   1 -11   2      619.25      603.23     33.62 o 
   2 -11   2      497.29      455.16     35.03 o 
   3 -11   2      195.37      203.49     45.69 o 
   4 -11   2      376.66      431.37     46.52 o 
   5 -11   2      319.28      413.35     47.46 o 
   6 -11   2     2173.30     2169.19     55.94 o 
   7 -11   2      653.45      647.70     49.22 o 
   8 -11   2      720.27      827.99     52.88 o 
   9 -11   2      350.26      316.55     44.28 o 
  10 -11   2       37.72       83.38     42.39 o 
  11 -11   2       23.36       14.25     55.35 o 
 -13 -10   2     1899.16     1841.69     71.36 o 
 -12 -10   2      427.02      376.61     59.35 o 
 -11 -10   2      542.39      559.26     57.70 o 
 -10 -10   2       27.23       53.26     41.08 o 
  -9 -10   2      135.01      118.04     39.89 o 
  -8 -10   2     3669.12     3673.89     49.78 o 
  -7 -10   2     3728.44     3746.09     48.51 o 
  -6 -10   2      260.11      303.44     49.28 o 
  -5 -10   2     3206.98     3219.14     75.78 o 
  -4 -10   2     1896.93     2121.56     46.10 o 
  -3 -10   2    10267.70     9900.92    438.96 o 
  -2 -10   2    20021.60    20164.62    756.33 o 
  -1 -10   2     1199.79     1224.13     34.91 o 
   0 -10   2      516.43      594.21     52.11 o 
   1 -10   2       83.35       81.47     34.04 o 
   2 -10   2     2615.41     2789.08    147.56 o 
   3 -10   2     2245.82     2407.19     48.99 o 
   4 -10   2        6.04       84.79     45.10 o 
   5 -10   2     2913.66     2960.79     56.76 o 
   6 -10   2      773.77      799.14     47.81 o 
   7 -10   2       12.14       65.59     46.28 o 
   8 -10   2     1801.66     1857.71     54.64 o 
   9 -10   2      256.55      233.99     40.75 o 
  10 -10   2        0.50       22.73     50.52 o 
  11 -10   2      121.88      122.59     53.35 o 
  12 -10   2       30.71       50.99     55.11 o 
 -14  -9   2       52.44       59.82     65.59 o 
 -13  -9   2      293.04      218.33     61.94 o 
 -12  -9   2       71.43      104.46     56.64 o 
 -11  -9   2     1058.40     1098.26     68.30 o 
 -10  -9   2      242.78      280.82     41.95 o 
  -9  -9   2     5078.35     5059.35    116.94 o 
  -8  -9   2     2541.45     2728.71     44.18 o 
  -7  -9   2        2.65       55.84     35.15 o 
  -6  -9   2     8182.04     7918.89     60.93 o 
  -5  -9   2     6643.02     6520.64    101.57 o 
  -4  -9   2      120.15      119.92     33.37 o 
  -3  -9   2     5604.57     5449.08     54.16 o 
  -2  -9   2     4702.79     4904.98    187.07 o 
  -1  -9   2       20.52       65.98     34.64 o 
   0  -9   2     1926.23     1969.74     68.24 o 
   1  -9   2     6509.19     6810.39    101.28 o 
   2  -9   2     7916.19     8369.32    185.24 o 
   3  -9   2       38.60       63.75     31.54 o 
   4  -9   2     1441.02     1525.03     49.93 o 
   5  -9   2       41.49       66.42     43.34 o 
   6  -9   2       81.40       74.54     45.22 o 
   7  -9   2      259.62      337.04     45.10 o 
   8  -9   2     1530.85     1582.50     52.29 o 
   9  -9   2     1185.80     1220.73     51.70 o 
  10  -9   2        2.81       93.39     49.11 o 
  11  -9   2      378.75      394.74     43.45 o 
  12  -9   2        0.97       -5.18     43.93 o 
  13  -9   2        1.78       52.27     37.39 o 
 -14  -8   2      282.02      239.53     65.01 o 
 -13  -8   2        3.33       34.03     62.18 o 
 -12  -8   2     2437.29     2394.12     68.89 o 
 -11  -8   2      107.51      138.49     56.76 o 
 -10  -8   2      775.03      764.70     41.57 o 
  -9  -8   2     1100.93     1209.39     47.80 o 
  -8  -8   2     1677.80     1663.11     43.04 o 
  -7  -8   2     1183.76     1189.52     37.98 o 
  -6  -8   2      907.44      851.42     37.55 o 
  -5  -8   2     9558.05     9787.50     66.38 o 
  -4  -8   2      215.22      238.36     39.00 o 
  -3  -8   2       76.66       80.13     32.36 o 
  -2  -8   2      304.26      368.31     36.61 o 
  -1  -8   2      149.91      255.45     32.74 o 
   0  -8   2    14531.08    15243.93    190.60 o 
   1  -8   2     3418.59     3495.24     41.28 o 
   2  -8   2      389.54      403.95     37.39 o 
   3  -8   2      159.34      210.04     30.56 o 
   4  -8   2      148.36      186.30     41.10 o 
   5  -8   2       40.81       79.49     41.69 o 
   6  -8   2      948.81     1001.46     46.99 o 
   7  -8   2        1.67       14.60     42.75 o 
   8  -8   2      514.75      566.91     46.52 o 
   9  -8   2     2700.09     2691.47     58.17 o 
  10  -8   2      973.97      964.24     42.04 o 
  11  -8   2      179.13      215.62     49.93 o 
  12  -8   2       12.05       25.20     53.11 o 
  13  -8   2      114.13      113.08     34.63 o 
 -14  -7   2      990.54      901.47     68.89 o 
 -13  -7   2      437.16      486.13     63.83 o 
 -12  -7   2       34.38      109.64     58.17 o 
 -11  -7   2      140.86      244.36     57.23 o 
 -10  -7   2      451.76      488.06     39.82 o 
  -9  -7   2      614.69      619.58     39.05 o 
  -8  -7   2        8.77       50.70     40.80 o 
  -7  -7   2       27.80      125.50     53.51 o 
  -6  -7   2     6613.00     6302.11     97.10 o 
  -5  -7   2    22739.71    22308.76    278.45 o 
  -4  -7   2    13835.80    13738.92    304.24 o 
  -3  -7   2      178.48      218.10     34.56 o 
  -2  -7   2     3715.13     3852.75    100.92 o 
  -1  -7   2      135.51      154.37     30.89 o 
   0  -7   2     4104.57     3817.14     52.93 o 
   1  -7   2       57.45       88.86     29.84 o 
   2  -7   2      840.44      932.24     28.93 o 
   3  -7   2      476.79      559.93     26.88 o 
   4  -7   2     1064.86     1191.17     46.99 o 
   5  -7   2     1706.40     1641.38     49.34 o 
   6  -7   2     4767.40     4900.11     60.77 o 
   7  -7   2      360.35      366.95     45.81 o 
   8  -7   2     2596.33     2640.13     48.99 o 
   9  -7   2     3366.15     3516.64     53.46 o 
  10  -7   2      123.24      167.22     37.57 o 
  11  -7   2       34.73       34.27     40.51 o 
  12  -7   2      404.88      507.56     44.40 o 
  13  -7   2      114.70      166.02     31.38 o 
  14  -7   2       25.86       57.93     36.97 o 
 -15  -6   2      792.42      661.71     58.29 o 
 -14  -6   2       17.66       79.96     65.48 o 
 -13  -6   2      685.25      676.78     63.95 o 
 -12  -6   2      199.94      211.27     61.47 o 
 -11  -6   2     2526.88     2549.10     68.18 o 
 -10  -6   2       35.72        6.12     57.70 o 
  -9  -6   2     3651.16     3538.67     48.64 o 
  -8  -6   2     2433.19     2510.04     46.39 o 
  -7  -6   2      131.14      175.23     42.25 o 
  -6  -6   2    33708.26    33111.41    493.54 o 
  -5  -6   2    51773.93    52559.44    459.51 o 
  -4  -6   2     4993.91     4931.49    138.67 o 
  -3  -6   2     6242.22     6388.56     55.53 o 
  -2  -6   2     2295.03     2462.44     42.47 o 
  -1  -6   2    19442.72    20275.03    298.41 o 
   0  -6   2    22555.48    22928.43    117.35 o 
   1  -6   2     4694.54     4797.60     71.95 o 
   2  -6   2      688.03      717.37     30.68 o 
   3  -6   2      201.56      267.74     26.18 o 
   4  -6   2    15102.47    14909.37     90.80 o 
   5  -6   2    14291.60    14707.53     89.97 o 
   6  -6   2     5526.99     5385.89     63.12 o 
   7  -6   2     1368.42     1398.79     50.64 o 
   8  -6   2      225.12      266.38     38.63 o 
   9  -6   2       35.50       86.79     37.92 o 
  10  -6   2       70.69       84.08     47.81 o 
  11  -6   2       64.17       58.76     49.58 o 
  12  -6   2      175.53      145.44     51.23 o 
  13  -6   2      105.24      100.41     33.88 o 
  14  -6   2        6.10       26.23     35.79 o 
 -15  -5   2       56.16      161.22     67.12 o 
 -14  -5   2      763.20      757.57     56.88 o 
 -13  -5   2      199.89      156.39     61.35 o 
 -12  -5   2      511.27      558.78     63.36 o 
 -11  -5   2      393.23      447.26     61.47 o 
 -10  -5   2     3451.39     3552.20     72.54 o 
  -9  -5   2    15852.08    15606.36     73.20 o 
  -8  -5   2     5507.70     5255.77     80.96 o 
  -7  -5   2     2464.93     2486.28     46.61 o 
  -6  -5   2    20336.85    19833.29     84.89 o 
  -5  -5   2     4455.14     4602.13     71.31 o 
  -4  -5   2      265.24      287.51     39.16 o 
  -3  -5   2       51.79       85.93     32.84 o 
  -2  -5   2     2260.84     2308.90     41.91 o 
  -1  -5   2    12770.61    13084.23     72.68 o 
   0  -5   2      362.75      419.40     31.47 o 
   1  -5   2     1117.71     1083.51     34.17 o 
   2  -5   2      921.48     1645.18    370.07 o 
   3  -5   2     8404.27     8759.86    101.28 o 
   4  -5   2    13623.26    13229.25     87.14 o 
   5  -5   2    25509.34    26037.26    113.64 o 
   6  -5   2      121.01      203.97     44.40 o 
   7  -5   2     3665.09     3690.45     57.70 o 
   8  -5   2     1116.73     1233.80     51.34 o 
   9  -5   2       35.83       97.39     46.40 o 
  10  -5   2        1.08      -27.56     38.39 o 
  11  -5   2       59.24       17.78     39.33 o 
  12  -5   2       57.59      138.96     49.93 o 
  13  -5   2       82.36       66.05     32.73 o 
  14  -5   2      129.20      157.48     41.69 o 
  15  -5   2      247.45      276.22     44.46 o 
 -15  -4   2        1.19       99.16     65.01 o 
 -14  -4   2        4.46       33.68     61.47 o 
 -13  -4   2       59.01       48.40     62.06 o 
 -12  -4   2      224.30      281.34     60.41 o 
 -11  -4   2     3878.31     3647.94     70.07 o 
 -10  -4   2     5688.74     5659.92     70.78 o 
  -9  -4   2     8900.05     8243.87     86.91 o 
  -8  -4   2     2440.17     2491.86     46.64 o 
  -7  -4   2     1119.16     1116.33     41.60 o 
  -6  -4   2      417.77      456.21     42.98 o 
  -5  -4   2     3662.15     3749.84     47.34 o 
  -4  -4   2    12812.09    13428.32     76.83 o 
  -3  -4   2     3212.03     3544.99     51.76 o 
  -2  -4   2     2603.62     2767.41     47.61 o 
  -1  -4   2     4778.18     5078.87     54.79 o 
   0  -4   2     5084.66     5272.92     52.43 o 
   1  -4   2     1096.06      982.89     35.68 o 
   2  -4   2    11858.35    12551.64    235.17 o 
   3  -4   2       21.05       82.02     29.56 o 
   4  -4   2    11468.65    12269.83     85.26 o 
   5  -4   2     4655.22     4665.06     56.88 o 
   6  -4   2     7410.51     7531.76     70.30 o 
   7  -4   2     3853.81     3647.82     57.59 o 
   8  -4   2      838.89      881.34     47.81 o 
   9  -4   2      343.13      312.90     48.17 o 
  10  -4   2      228.78      314.90     46.16 o 
  11  -4   2      168.98      206.91     47.34 o 
  12  -4   2       16.49       31.26     30.74 o 
  13  -4   2      187.02      195.20     34.32 o 
  14  -4   2       25.23       70.72     39.98 o 
  15  -4   2      323.64      385.42     37.84 o 
 -15  -3   2     1035.14     1031.13     68.07 o 
 -14  -3   2        0.57      -40.86     60.77 o 
 -13  -3   2       19.99       47.81     59.23 o 
 -12  -3   2       31.18      120.59     59.00 o 
 -11  -3   2     1467.97     1359.81     60.29 o 
 -10  -3   2     1381.04     1380.18     64.18 o 
  -9  -3   2     4621.57     4527.87     65.48 o 
  -8  -3   2     8394.35     7993.44    157.39 o 
  -7  -3   2    11410.69    11142.20     63.33 o 
  -6  -3   2      930.06     1068.78     40.74 o 
  -5  -3   2     5526.45     4996.64     90.15 o 
  -4  -3   2      668.65      741.52     41.71 o 
  -3  -3   2    29884.25    30811.32    223.45 o 
  -2  -3   2    14618.96    14223.60    173.29 o 
  -1  -3   2     1794.30     1954.33     50.95 o 
   0  -3   2      187.36      326.97     36.78 o 
   1  -3   2    37633.16    41861.27    128.36 o 
   2  -3   2    86564.15    95973.93    252.25 o 
   3  -3   2     4808.87     4835.66     95.92 o 
   4  -3   2     7311.77     7809.80     70.07 o 
   5  -3   2    22580.10    22575.62    104.10 o 
   6  -3   2        9.86       35.92     35.68 o 
   7  -3   2      916.72      969.31     46.99 o 
   8  -3   2      435.51      467.99     46.05 o 
   9  -3   2      247.20      229.99     39.22 o 
  10  -3   2      549.76      531.11     40.39 o 
  11  -3   2       87.81      128.36     48.87 o 
  12  -3   2        3.00       23.35     34.60 o 
  13  -3   2      589.39      606.52     33.44 o 
  14  -3   2     1208.45     1167.05     76.25 o 
  15  -3   2      506.26      443.95     40.38 o 
 -15  -2   2      274.39      268.26     53.82 o 
 -14  -2   2      144.21      176.88     49.22 o 
 -13  -2   2      484.84      520.98     49.22 o 
 -12  -2   2     2361.89     2436.16     56.06 o 
 -11  -2   2       90.48      118.94     53.11 o 
 -10  -2   2      120.73      115.64     44.63 o 
  -9  -2   2    24240.50    22369.42    108.58 o 
  -8  -2   2     2302.31     2124.32     54.88 o 
  -7  -2   2     3601.02     3310.51    126.83 o 
  -6  -2   2     3367.65     2776.94     81.61 o 
  -5  -2   2      449.12      498.38     54.88 o 
  -4  -2   2     1448.12     1266.77     56.00 o 
  -3  -2   2    13954.37    14731.01    290.99 o 
  -2  -2   2     3679.61     4401.84    141.08 o 
  -1  -2   2       54.71      154.56     41.51 o 
   0  -2   2    14775.53    15794.71     96.05 o 
   1  -2   2    51563.27    57399.59    211.09 o 
   3  -2   2    34843.60    40181.45    367.89 o 
   4  -2   2     2721.12     2929.23     58.53 o 
   5  -2   2     1153.51     1160.32     47.34 o 
   6  -2   2     4412.95     4273.38     55.35 o 
   7  -2   2     3850.63     3977.91     59.71 o 
   8  -2   2     2011.41     1944.15     52.05 o 
   9  -2   2      125.77      196.90     46.52 o 
  10  -2   2      591.47      526.16     48.28 o 
  11  -2   2     1889.42     1881.32    137.49 o 
  12  -2   2     2502.50     2357.42     94.92 o 
  13  -2   2      112.22      135.29     35.72 o 
  14  -2   2     1783.83     1778.80     74.49 o 
  15  -2   2        5.86       29.56     39.36 o 
  16  -2   2      315.73      249.88     50.28 o 
 -15  -1   2       96.11      170.40     62.06 o 
 -14  -1   2      558.07      665.24     62.30 o 
 -13  -1   2     2262.41     2385.05     65.95 o 
 -12  -1   2     5102.00     5209.06     65.77 o 
 -11  -1   2      596.62      559.90     48.50 o 
 -10  -1   2     3246.77     3142.35     57.99 o 
  -9  -1   2     6318.55     5878.18     61.68 o 
  -8  -1   2     9899.04     9163.20    219.39 o 
  -7  -1   2     3452.67     3174.69     53.69 o 
  -6  -1   2     5148.49     4892.30     59.06 o 
  -5  -1   2     1484.65     1476.53     43.25 o 
  -4  -1   2     1760.25     1661.38     43.99 o 
  -3  -1   2    10117.28    10481.87    308.54 o 
  -2  -1   2    13955.21    15361.30    290.27 o 
  -1  -1   2     8914.85    10265.09     87.46 o 
   0  -1   2     6992.40     7670.51     76.24 o 
   1  -1   2    33728.15    39797.30    784.36 o 
   2  -1   2    11052.40    15899.58   2287.13 o 
   3  -1   2     7001.13     7468.68    109.17 o 
   4  -1   2      105.08       92.80     45.34 o 
   5  -1   2      221.99      162.51     43.45 o 
   6  -1   2      515.96      510.74     43.45 o 
   7  -1   2     2918.26     2905.09     56.29 o 
  10  -1   2     4030.15     4133.48     54.29 o 
  11  -1   2     3674.30     3640.65    165.04 o 
  12  -1   2     2296.29     2237.54     70.95 o 
  13  -1   2      557.61      581.38     36.83 o 
  14  -1   2       33.59       36.57     37.40 o 
  15  -1   2       12.28       15.06     31.74 o 
  16  -1   2       13.33       57.08     36.67 o 
 -15   0   2        1.85       64.30     61.94 o 
 -14   0   2     1458.83     1537.63     49.74 o 
 -13   0   2     1730.63     1693.65     84.61 o 
 -12   0   2      692.07      685.76     48.23 o 
 -11   0   2       45.50       72.30     45.13 o 
 -10   0   2      907.92      828.11     57.47 o 
  -9   0   2      114.43      129.07     56.88 o 
  -8   0   2      175.54      154.86     44.99 o 
  -7   0   2     5033.14     4224.51     70.30 o 
  -6   0   2     5544.12     5103.49     66.06 o 
  -5   0   2    22607.14    21050.40     86.72 o 
  -4   0   2    18406.98    18060.15    243.23 o 
  -3   0   2    25131.57    24186.66    190.84 o 
  -2   0   2     4315.29     4630.79     55.41 o 
  -1   0   2     3734.16     4280.79    120.55 o 
   0   0   2     2045.04     2393.18     47.34 o 
   1   0   2        5.70      106.68     32.77 o 
   2   0   2     7817.16     8872.52     77.90 o 
   3   0   2      253.04      422.68     37.27 o 
   4   0   2     1365.10     1312.23     57.23 o 
  10   0   2      816.76      710.82     50.40 o 
  11   0   2     2053.68     1996.55     55.82 o 
  12   0   2     3813.71     3684.45     63.95 o 
  13   0   2     1973.08     2070.43     58.76 o 
  14   0   2       65.99       78.58     52.64 o 
  15   0   2       11.13       -7.25     31.44 o 
  16   0   2       77.98      102.02     36.77 o 
 -15   1   2        2.24       50.16     52.79 o 
 -14   1   2      458.02      456.35     44.07 o 
 -13   1   2      127.12      144.18     46.29 o 
 -12   1   2     1254.59     1268.66     58.88 o 
 -11   1   2     1085.67     1137.71     47.22 o 
 -10   1   2     1326.19     1253.00     58.88 o 
  -9   1   2     4172.92     3907.49     67.48 o 
  -8   1   2        6.60       39.33     51.58 o 
  -7   1   2      719.52      543.48     44.28 o 
  -6   1   2    12464.00    11607.65     92.68 o 
  -5   1   2    15719.39    13184.97    100.33 o 
  -4   1   2     8565.48     8093.33    108.99 o 
  -3   1   2     8421.59     8063.81    118.82 o 
  -2   1   2    11051.43    11535.75     81.20 o 
  -1   1   2    54798.88    59224.78    429.05 o 
   0   1   2     3222.51     3866.75     68.72 o 
   1   1   2     2058.23     2281.09     44.29 o 
   2   1   2    12780.29    14261.93    388.18 o 
   3   1   2    37576.39    42133.91    213.98 o 
   9   1   2     7893.12     7195.08     66.06 o 
  10   1   2      625.04      544.65     50.64 o 
  11   1   2     2387.95     2174.14     49.58 o 
  12   1   2     6766.93     6479.90     72.66 o 
  13   1   2      366.18      400.75     53.58 o 
  14   1   2      728.94      733.10     37.45 o 
  15   1   2      563.91      590.58     34.44 o 
  16   1   2        0.12      -14.90     31.54 o 
 -15   2   2      157.92      186.91     44.53 o 
 -14   2   2      329.02      339.39     45.95 o 
 -13   2   2      270.70      318.31     58.65 o 
 -12   2   2      712.30      671.84     46.52 o 
 -11   2   2        2.92       13.90     54.17 o 
 -10   2   2     9006.86     8705.15     71.72 o 
  -9   2   2     8072.20     7346.52     67.12 o 
  -8   2   2     2788.64     2350.67     58.76 o 
  -7   2   2     5635.01     4831.46     67.01 o 
  -6   2   2     2957.74     2568.64     61.59 o 
  -5   2   2     8224.70     7390.33     73.48 o 
  -4   2   2      471.32      492.13     52.64 o 
  -3   2   2    16303.37    13839.26    110.34 o 
  -2   2   2    92126.63    83789.85    410.05 o 
  -1   2   2     5485.94     5433.98     78.69 o 
   0   2   2    21339.12    22831.72    111.34 o 
   1   2   2    18817.40    21004.20    319.25 o 
   2   2   2     3092.68     3594.44     53.76 o 
   3   2   2      188.29      283.12     41.67 o 
   5   2   2     1899.41     1965.23     65.71 o 
   7   2   2     4410.56     3798.68     56.76 o 
   8   2   2    19523.52    16920.88    101.63 o 
   9   2   2     6018.17     5322.77     70.89 o 
  10   2   2       38.37       60.65     39.92 o 
  11   2   2     4149.72     3984.51     60.18 o 
  12   2   2     1159.11     1142.16     38.81 o 
  13   2   2      198.92      246.08     35.99 o 
  14   2   2     1843.53     1890.54     44.73 o 
  15   2   2      921.86     1003.15     35.10 o 
  16   2   2       13.88       39.90     38.17 o 
 -15   3   2       67.75       41.60     49.53 o 
 -14   3   2       41.88       56.64     60.65 o 
 -13   3   2      464.24      528.87     47.69 o 
 -12   3   2      106.16      165.57     54.88 o 
 -11   3   2      291.29      331.97     53.58 o 
 -10   3   2     7607.33     7228.88     67.12 o 
  -9   3   2     6183.90     5603.28     69.95 o 
  -8   3   2      417.62      419.82     44.99 o 
  -7   3   2      304.27      292.41     50.40 o 
  -6   3   2    13103.71    11198.78     87.50 o 
  -5   3   2    13063.02    11483.29     84.32 o 
  -4   3   2      469.88      358.47     40.27 o 
  -3   3   2    16347.33    14431.25    109.64 o 
  -2   3   2     2989.51     2684.52     74.31 o 
  -1   3   2     1475.90     1329.90     77.84 o 
   0   3   2     8535.67     7978.79    147.67 o 
   1   3   2    35009.06    36475.05    224.46 o 
   2   3   2     1387.61     1568.65     60.88 o 
   3   3   2      575.82      622.29     46.80 o 
   4   3   2     2077.79     1904.60     57.59 o 
   5   3   2      857.96      780.42     40.24 o 
   6   3   2    11199.59     9717.81     74.02 o 
   7   3   2    17934.44    15064.87     84.33 o 
   8   3   2     2423.79     2117.61     45.46 o 
   9   3   2     1280.48     1289.93     63.18 o 
  10   3   2       25.55        3.52     40.66 o 
  11   3   2      339.66      358.82     42.78 o 
  12   3   2       14.70       62.17     49.46 o 
  13   3   2        3.80       13.41     45.04 o 
  14   3   2      342.10      363.75     42.44 o 
  15   3   2     1415.91     1314.33     58.34 o 
  16   3   2      800.85      765.60     44.56 o 
 -14   4   2      239.93      228.34     61.12 o 
 -13   4   2       67.97      101.51     58.17 o 
 -12   4   2       51.62       -3.42     45.34 o 
 -11   4   2        3.67       57.12     41.69 o 
 -10   4   2      678.47      721.42     52.40 o 
  -9   4   2     6175.69     5657.56     71.60 o 
  -8   4   2     1806.64     1653.86     48.52 o 
  -7   4   2     6091.07     5419.92     67.24 o 
  -6   4   2      502.17      471.17     49.22 o 
  -5   4   2     4419.04     3846.72     57.00 o 
  -4   4   2      308.74      244.12     46.28 o 
  -3   4   2      418.11      377.43     40.98 o 
   2   4   2    36947.71    37904.93    218.10 o 
   3   4   2     6527.08     6454.06    185.82 o 
   4   4   2        0.50       36.48     32.61 o 
   5   4   2    13826.85    13880.12    238.96 o 
   6   4   2     2224.16     2276.45     56.58 o 
   7   4   2      764.42      712.12     46.73 o 
   8   4   2      316.20      326.59     42.21 o 
   9   4   2     3629.45     3207.12     56.51 o 
  10   4   2     1565.91     1502.73     50.78 o 
  11   4   2      534.85      545.95     46.86 o 
  12   4   2     1634.17     1538.03     52.62 o 
  13   4   2     1457.75     1432.96     54.79 o 
  14   4   2     1320.96     1217.43     63.71 o 
  15   4   2     2492.89     2453.94     69.72 o 
  16   4   2      761.79      782.65     70.42 o 
 -14   5   2      153.32      173.25     39.54 o 
 -13   5   2      429.77      512.74     58.88 o 
 -12   5   2       14.40       54.76     54.88 o 
 -11   5   2      537.00      516.74     53.23 o 
 -10   5   2      336.28      326.09     44.28 o 
  -9   5   2     5142.98     4795.78     60.06 o 
  -8   5   2      699.26      652.76     44.04 o 
  -7   5   2      266.15      266.73     49.58 o 
  -6   5   2      804.98      821.75     50.52 o 
  -5   5   2     9051.43     7864.79     76.07 o 
   0   5   2    15470.20    16340.90    143.44 o 
   2   5   2    35547.96    34357.09    183.95 o 
   3   5   2      764.40      942.54     48.50 o 
   4   5   2     1214.11     1233.86     52.75 o 
   5   5   2     1230.23     1164.63     49.35 o 
   6   5   2    17087.78    16600.96    299.09 o 
   7   5   2      543.82      602.81     48.10 o 
   8   5   2     3065.95     2664.15     58.59 o 
   9   5   2      334.01      272.25     48.73 o 
  10   5   2      767.43      690.67     52.54 o 
  11   5   2    11215.62    10825.54     86.56 o 
  12   5   2      690.44      713.88     59.94 o 
  13   5   2      259.16      346.34     59.47 o 
  14   5   2     1894.45     1892.45     66.77 o 
  15   5   2      525.25      586.22     63.47 o 
  16   5   2        1.83       79.25     65.36 o 
 -14   6   2      657.88      601.63     57.53 o 
 -13   6   2      431.73      453.78     54.05 o 
 -12   6   2     1151.03      975.08     57.00 o 
 -11   6   2       26.02      -39.10     54.17 o 
 -10   6   2       46.67      109.87     51.11 o 
  -9   6   2      130.00      174.05     50.52 o 
  -8   6   2     1532.39     1281.85     53.58 o 
  -7   6   2      282.49      313.25     48.64 o 
  -6   6   2        0.69      -12.13     45.93 o 
  -1   6   2      653.38      784.30     53.94 o 
   1   6   2    18069.94    18927.79    172.76 o 
   2   6   2     2262.33     2456.21     85.26 o 
   3   6   2     5782.52     6375.75    109.57 o 
   4   6   2    20219.05    19667.93    731.45 o 
   5   6   2    13050.24    13149.54    162.92 o 
   6   6   2    15800.72    15679.96    114.29 o 
   7   6   2     7145.55     6965.03     70.09 o 
   8   6   2     7823.71     7448.27     93.97 o 
   9   6   2     3676.89     3770.53     80.79 o 
  10   6   2    11675.49    10753.87    100.69 o 
  11   6   2     5019.10     4943.69     77.25 o 
  12   6   2     1103.49     1220.85     63.59 o 
  13   6   2      385.08      422.06     63.12 o 
  14   6   2        1.76       53.82     61.71 o 
  15   6   2      232.97      279.45     64.53 o 
  16   6   2       12.54       89.85     65.83 o 
 -13   7   2      413.32      368.20     72.19 o 
 -12   7   2      281.78      282.78     39.62 o 
 -11   7   2       65.33      111.42     37.93 o 
 -10   7   2      686.71      640.51     37.64 o 
  -9   7   2       20.62        6.12     48.05 o 
  -8   7   2      116.51      170.40     46.87 o 
  -7   7   2       15.23       37.68     46.75 o 
  -6   7   2      298.05      299.71     46.40 o 
  -4   7   2     7829.96     7357.12     73.60 o 
  -3   7   2    24600.70    24864.46    120.35 o 
  -2   7   2     2104.16     2118.91     55.58 o 
  -1   7   2       28.57       79.84     44.51 o 
   0   7   2       21.17       65.48     48.28 o 
   1   7   2      309.34      401.34     58.76 o 
   2   7   2     1183.79     1365.03     55.63 o 
   3   7   2      536.74      683.05     39.36 o 
   4   7   2     1847.90     1899.83     46.68 o 
   5   7   2      344.33      305.92     36.64 o 
   6   7   2      137.91      148.52     42.90 o 
   7   7   2    16922.87    16982.93     96.88 o 
   8   7   2      212.22      181.47     67.24 o 
   9   7   2     4566.55     4276.44     78.67 o 
  10   7   2      432.66      434.07     69.24 o 
  11   7   2     2632.25     2531.43     69.48 o 
  12   7   2     1913.90     1936.38     66.54 o 
  13   7   2     2351.38     2263.40     71.95 o 
  14   7   2      953.30      964.24     77.72 o 
  15   7   2       52.87      -16.25     64.65 o 
  16   7   2       12.49      -41.45     68.42 o 
 -13   8   2        1.58       66.30     35.08 o 
 -12   8   2      237.91      287.72     44.34 o 
 -11   8   2      110.52      133.91     34.60 o 
 -10   8   2      256.86      240.54     32.48 o 
  -9   8   2       57.96       31.91     33.33 o 
  -8   8   2     1010.99      942.00     97.63 o 
  -7   8   2      179.95      216.14     33.35 o 
  -6   8   2        7.46       20.02     45.57 o 
  -5   8   2     4588.24     4820.15     64.53 o 
  -4   8   2      853.89      865.44     50.64 o 
  -3   8   2    12167.66    12813.31     90.21 o 
  -2   8   2     8940.47     9344.13     83.73 o 
  -1   8   2     9561.70     9637.24     89.74 o 
   0   8   2      385.90      494.37     52.05 o 
   1   8   2      511.89      521.81     57.70 o 
   2   8   2     1967.00     2183.93     55.42 o 
   3   8   2      929.71     1120.01     55.81 o 
   4   8   2     5182.33     4801.69    143.81 o 
   5   8   2      328.96      297.65     36.96 o 
   6   8   2      861.59      910.21     46.54 o 
   7   8   2      289.41      306.71     44.09 o 
   8   8   2    10157.82    10170.24    119.00 o 
   9   8   2      669.87      724.95     68.66 o 
  10   8   2       55.78       45.69     57.35 o 
  11   8   2     5640.08     5315.58     88.20 o 
  12   8   2     1187.55     1123.58     73.13 o 
  13   8   2     1304.75     1324.24     65.24 o 
  14   8   2       97.84      141.90     63.00 o 
  15   8   2      365.05      320.08     66.89 o 
  16   8   2       53.05      -58.41     69.95 o 
 -12   9   2       61.68       75.33     36.91 o 
 -11   9   2        6.83       -3.19     34.61 o 
 -10   9   2        4.29       14.84     37.99 o 
  -9   9   2      464.57      465.42     37.38 o 
  -8   9   2     1040.26      973.28     56.94 o 
  -7   9   2      258.41      284.88     52.58 o 
  -6   9   2      718.14      681.14     50.76 o 
  -5   9   2      203.01      221.28     47.11 o 
  -4   9   2      124.11      153.80     45.81 o 
  -3   9   2    14069.72    14771.00     96.45 o 
  -2   9   2    10136.18    10270.57     86.91 o 
  -1   9   2      963.68     1104.38     55.94 o 
   0   9   2     4082.16     4516.56     75.25 o 
   1   9   2      563.04      609.66     59.00 o 
   2   9   2      472.26      516.98     64.18 o 
   3   9   2     7589.68     7552.12    212.62 o 
   4   9   2     4603.09     4433.25    104.41 o 
   5   9   2     2079.46     2109.25     65.01 o 
   6   9   2      448.88      459.09     35.87 o 
   7   9   2    18852.72    18991.89    168.34 o 
   8   9   2    24777.67    25132.44    200.90 o 
   9   9   2     3002.65     3001.65     56.95 o 
  10   9   2     3467.47     3554.32     79.25 o 
  11   9   2     2567.32     2513.65     76.19 o 
  12   9   2        9.09        0.00     65.59 o 
  13   9   2      645.70      609.19     62.65 o 
  14   9   2      152.39      245.65     73.72 o 
  15   9   2        8.51       24.38     75.13 o 
 -12  10   2      199.12      164.66     43.17 o 
 -11  10   2      182.54      178.58     36.60 o 
 -10  10   2      234.25      244.18     44.63 o 
  -9  10   2        7.77       70.83     51.64 o 
  -8  10   2      375.17      316.59     33.24 o 
  -7  10   2      686.85      673.83     50.87 o 
  -6  10   2     5184.46     5190.63     67.95 o 
  -5  10   2      589.77      573.98     47.81 o 
  -4  10   2      476.67      561.26     48.05 o 
  -3  10   2     3755.12     4342.74     70.89 o 
  -2  10   2     2618.52     2706.66     57.35 o 
  -1  10   2     5568.52     6114.37     78.31 o 
   0  10   2     1727.36     1754.78     60.41 o 
   1  10   2        4.22       12.48     48.75 o 
   2  10   2     4142.38     4028.32     90.21 o 
   3  10   2        2.44        5.62     49.08 o 
   4  10   2     2040.79     1960.09     66.58 o 
   5  10   2     3957.37     3928.34    135.23 o 
   6  10   2     6003.04     6363.73    235.06 o 
   7  10   2     9500.67     9400.96     77.77 o 
   8  10   2    15399.31    15038.56    483.30 o 
   9  10   2       80.97      114.03     44.89 o 
  10  10   2     4119.35     3979.56     80.43 o 
  11  10   2      285.25      295.11     62.77 o 
  12  10   2     1345.73     1388.66     73.01 o 
  13  10   2      806.42      824.69     63.71 o 
  14  10   2      661.79      678.20     63.95 o 
  15  10   2        3.51       52.88     75.25 o 
 -11  11   2       60.21       86.98     38.22 o 
 -10  11   2        2.10       44.17     35.51 o 
  -9  11   2       45.56       29.44     33.97 o 
  -8  11   2     1456.02     1404.02     37.08 o 
  -7  11   2     1154.87     1146.28     35.21 o 
  -6  11   2     2491.50     2572.06     52.76 o 
  -5  11   2       13.38       16.37     46.16 o 
  -4  11   2       20.34       46.99     44.04 o 
  -3  11   2      665.58      750.27     50.05 o 
  -2  11   2     1187.61     1188.23     51.58 o 
  -1  11   2     2837.35     2925.94     67.12 o 
   0  11   2      148.51      182.89     57.35 o 
   1  11   2      278.19      356.35     61.59 o 
   2  11   2     2407.66     2325.70     83.49 o 
   3  11   2     6163.28     6278.39    208.32 o 
   4  11   2     1271.74     1261.86     66.77 o 
   5  11   2        6.00        9.03     38.61 o 
   6  11   2      840.00      922.14     42.54 o 
   7  11   2      940.27      965.70     48.63 o 
   8  11   2     3472.28     3458.87     72.37 o 
   9  11   2        0.32       20.67     44.07 o 
  10  11   2       13.43       27.85     43.30 o 
  11  11   2      301.82      266.38     63.95 o 
  12  11   2        1.03       58.76     63.71 o 
  13  11   2      108.67      124.83     65.95 o 
  14  11   2       42.08      126.83     70.42 o 
 -10  12   2        2.83      -19.07     52.93 o 
  -9  12   2       55.71       95.68     35.01 o 
  -8  12   2      118.86      104.05     37.01 o 
  -7  12   2      259.89      253.89     40.63 o 
  -6  12   2       50.71      120.00     48.17 o 
  -5  12   2      937.43      965.30     50.76 o 
  -4  12   2      137.37      136.84     46.52 o 
  -3  12   2        5.36       -7.65     53.23 o 
  -2  12   2        1.55      -10.13     44.75 o 
  -1  12   2       62.87      128.83     51.82 o 
   0  12   2      228.06      341.98     53.46 o 
   1  12   2     4737.83     4941.68     87.73 o 
   2  12   2     3607.34     3605.31     86.20 o 
   3  12   2      658.25      692.56     82.91 o 
   4  12   2     2718.97     2899.80    153.27 o 
   5  12   2      615.67      586.76     39.99 o 
   6  12   2     2381.02     2431.24     89.94 o 
   7  12   2      442.31      502.58     46.00 o 
   8  12   2     1045.29     1152.72     49.54 o 
   9  12   2     1254.73     1286.72     49.58 o 
  10  12   2     1471.49     1593.66     52.25 o 
  11  12   2     2842.16     2823.25     77.61 o 
  12  12   2      492.23      441.61     64.89 o 
  13  12   2      648.65      652.88     70.19 o 
  14  12   2        5.86       18.14     71.36 o 
  -9  13   2       95.04       58.97     40.54 o 
  -8  13   2       11.25       50.85     38.63 o 
  -7  13   2      180.93      236.93     36.31 o 
  -6  13   2       12.58       -2.94     48.87 o 
  -5  13   2      749.87      775.23     51.58 o 
  -4  13   2      788.58      756.27     51.58 o 
  -3  13   2     1631.81     1688.60     55.00 o 
  -2  13   2      789.18      769.46     56.88 o 
  -1  13   2       42.05       75.25     51.58 o 
   0  13   2     1920.61     2137.51     71.01 o 
   1  13   2        0.63       -0.12     60.88 o 
   2  13   2      344.77      334.80     67.83 o 
   3  13   2     3442.69     3282.41     99.27 o 
   4  13   2     2108.57     2117.38    107.75 o 
   5  13   2     3720.73     3762.96    168.75 o 
   6  13   2      495.29      527.58     41.29 o 
   7  13   2     3245.04     3463.08     75.43 o 
   8  13   2     2484.59     2468.00     95.56 o 
   9  13   2      578.37      611.77     48.24 o 
  10  13   2     5211.02     5260.99    112.58 o 
  11  13   2     1451.31     1424.22     56.29 o 
  12  13   2      342.30      351.17     70.30 o 
  13  13   2        7.79       54.05     65.12 o 
  -8  14   2        4.57        9.79     40.93 o 
  -7  14   2       32.68       -1.42     37.55 o 
  -6  14   2      300.67      298.02     37.18 o 
  -5  14   2       36.89       44.99     50.64 o 
  -4  14   2     2139.24     2346.90     59.59 o 
  -3  14   2     2666.98     2842.09     62.65 o 
  -2  14   2      256.04      284.52     56.53 o 
  -1  14   2        8.76       51.58     51.93 o 
   0  14   2       80.19      123.89     54.05 o 
   1  14   2     4083.60     4173.63     82.55 o 
   2  14   2       11.39       28.73     69.01 o 
   3  14   2     1753.06     1694.14     87.50 o 
   4  14   2     2343.17     2485.54     55.93 o 
   5  14   2      419.78      488.23     59.82 o 
   6  14   2     2689.20     2689.13    146.20 o 
   7  14   2     1491.53     1560.96    110.11 o 
   8  14   2       38.04       60.11     50.06 o 
   9  14   2      911.22      914.02     56.50 o 
  10  14   2      155.33      153.69     50.20 o 
  11  14   2      370.51      343.95     53.87 o 
  12  14   2      215.71      224.10     77.61 o 
  -7  15   2      246.92      204.12     40.25 o 
  -6  15   2        0.20       50.06     38.76 o 
  -5  15   2      190.30      156.74     53.46 o 
  -4  15   2      230.34      337.86     53.11 o 
  -3  15   2      574.57      637.80     53.35 o 
  -2  15   2      135.68      188.30     57.23 o 
  -1  15   2      162.32      185.12     56.41 o 
   0  15   2       24.20       71.01     56.29 o 
   1  15   2     3421.63     3369.79     85.26 o 
   2  15   2      469.64      501.91     74.90 o 
   3  15   2     1580.24     1478.28     89.74 o 
   4  15   2        3.22       24.91     47.36 o 
   5  15   2      858.33      877.36     52.62 o 
   6  15   2      446.32      430.65     53.46 o 
   7  15   2       25.49       80.52     54.84 o 
   8  15   2      176.32      187.34     54.82 o 
   9  15   2     1062.85     1096.41     59.00 o 
  10  15   2       30.12        4.46     51.63 o 
  11  15   2       94.56       79.57     56.20 o 
  -6  16   2       41.25      -11.26     40.47 o 
  -5  16   2        4.06       20.59     38.80 o 
  -4  16   2       42.01       49.46     52.99 o 
  -3  16   2      635.10      650.64     62.53 o 
  -2  16   2      238.50      280.39     60.06 o 
  -1  16   2       10.41      -11.31     57.70 o 
   0  16   2       70.49      105.63     66.42 o 
   1  16   2      304.59      249.78     67.83 o 
   2  16   2        0.50       15.90     75.60 o 
   3  16   2       50.42       95.39     85.97 o 
   4  16   2       20.15       51.98     48.75 o 
   5  16   2      430.58      353.29     53.59 o 
   6  16   2      324.07      364.48     61.47 o 
   7  16   2      215.32      367.18     71.60 o 
   8  16   2     2241.96     2099.59     74.43 o 
   9  16   2      213.22      217.98     72.78 o 
  10  16   2        7.15       38.88     64.03 o 
  -4  17   2       65.75       56.06     56.53 o 
  -3  17   2      507.94      510.38     59.12 o 
  -2  17   2      159.00       98.57     63.12 o 
  -1  17   2        0.29        1.30     61.94 o 
   0  17   2       76.05      101.51     68.77 o 
   1  17   2      601.29      532.41     73.37 o 
   2  17   2      300.88      289.58     83.73 o 
   3  17   2      382.07      329.03     94.92 o 
   4  17   2     1707.05     1447.52     82.96 o 
   5  17   2       32.95       25.23     55.66 o 
   6  17   2     1362.67     1329.78     77.13 o 
   7  17   2      458.09      529.93     67.24 o 
   8  17   2      511.80      457.74     76.66 o 
   9  17   2      101.93       52.29     75.49 o 
  -1  18   2       70.46       93.74     65.71 o 
   0  18   2      132.71      119.29     75.13 o 
   1  18   2      274.02      271.09     76.78 o 
   2  18   2       79.11       49.93     83.38 o 
   3  18   2     1803.74     1335.87    671.72 o 
   4  18   2      446.88      361.30    219.10 o 
   5  18   2      301.04      301.71     66.42 o 
   6  18   2      414.63      373.19     66.54 o 
   7  18   2       82.51      134.25     69.36 o 
  -4 -17   3      653.86      579.10     54.06 o 
  -3 -17   3       28.88       53.36     43.14 o 
  -2 -17   3      540.20      481.31     87.32 o 
  -1 -17   3       62.81       46.83     42.59 o 
   0 -17   3        3.38       31.56     59.59 o 
   1 -17   3       54.81       83.49     67.36 o 
  -7 -16   3      388.23      322.31     43.18 o 
  -6 -16   3      135.14      156.32     48.35 o 
  -5 -16   3       28.59       17.24     46.05 o 
  -4 -16   3      187.26      177.30     40.03 o 
  -3 -16   3      152.22      106.30     44.57 o 
  -2 -16   3       18.47       12.17     40.68 o 
  -1 -16   3        4.72       48.37     42.63 o 
   0 -16   3       15.41       39.34     42.22 o 
   1 -16   3       34.94       68.77     53.70 o 
   2 -16   3      579.19      573.27     57.70 o 
   3 -16   3      650.51      603.89     59.23 o 
   4 -16   3       76.52       53.58     55.23 o 
  -8 -15   3      232.36      173.59     42.33 o 
  -7 -15   3       82.86      113.51     39.98 o 
  -6 -15   3       12.83       51.51     44.85 o 
  -5 -15   3        1.60       28.36     43.29 o 
  -4 -15   3      190.34      243.11     43.70 o 
  -3 -15   3        0.65       22.90     37.92 o 
  -2 -15   3     1025.23     1031.25     44.73 o 
  -1 -15   3      278.93      309.33     38.99 o 
   0 -15   3       31.10       61.83     36.75 o 
   1 -15   3      323.95      362.57     38.20 o 
   2 -15   3      167.18      189.01     51.23 o 
   3 -15   3      206.04      215.98     53.23 o 
   4 -15   3      157.09      195.60     52.17 o 
   5 -15   3        0.25       35.09     52.76 o 
   6 -15   3       77.64      113.99     54.29 o 
 -10 -14   3      212.61      185.66     43.28 o 
  -9 -14   3       59.23       60.18     42.11 o 
  -8 -14   3        0.69       21.53     40.36 o 
  -7 -14   3      250.94      252.80     38.27 o 
  -6 -14   3       29.70       89.42     44.03 o 
  -5 -14   3      274.05      256.96     42.03 o 
  -4 -14   3      961.73      982.54     45.12 o 
  -3 -14   3     2367.83     2469.68    108.52 o 
  -2 -14   3       27.12       24.37     37.18 o 
  -1 -14   3       77.82      110.09     33.53 o 
   0 -14   3       37.94       38.20     36.07 o 
   1 -14   3      877.51      904.26     36.43 o 
   2 -14   3      150.15      167.55     36.33 o 
   3 -14   3      881.98      866.73     54.17 o 
   4 -14   3      716.35      701.04     52.88 o 
   5 -14   3      118.16      194.19     51.82 o 
   6 -14   3      190.21      296.29     53.23 o 
   7 -14   3      188.28      195.02     53.94 o 
   8 -14   3        4.26        5.06     45.57 o 
 -11 -13   3      785.57      666.46     51.91 o 
 -10 -13   3     2314.41     2053.77    159.16 o 
  -9 -13   3      901.72      873.67     92.68 o 
  -8 -13   3      354.91      370.16     39.74 o 
  -7 -13   3     1053.04     1079.35     39.93 o 
  -6 -13   3      956.42      917.61     45.78 o 
  -5 -13   3     2200.36     2331.27     88.44 o 
  -4 -13   3     2150.10     2088.30     45.35 o 
  -3 -13   3      337.64      350.93     39.41 o 
  -2 -13   3        0.07       28.46     32.61 o 
  -1 -13   3        4.44       50.11     38.09 o 
   0 -13   3     2714.15     2917.91    133.37 o 
   1 -13   3      216.08      236.54     32.84 o 
   2 -13   3      927.07      997.01     36.74 o 
   3 -13   3      366.97      375.55     49.22 o 
   4 -13   3      116.43      154.74     48.52 o 
   5 -13   3      895.09      946.11     52.88 o 
   6 -13   3      271.98      226.34     40.86 o 
   7 -13   3       21.27      116.59     49.58 o 
   8 -13   3       32.49       99.16     52.52 o 
   9 -13   3        1.73      -42.39     56.06 o 
 -11 -12   3     1557.64     1512.40     52.84 o 
 -10 -12   3        0.49      -12.69     45.91 o 
  -9 -12   3     1911.35     1961.05     57.30 o 
  -8 -12   3     4281.06     4174.10    105.31 o 
  -7 -12   3       85.05      124.04     33.51 o 
  -6 -12   3     3070.69     2986.15     48.24 o 
  -5 -12   3      149.25      144.35     36.91 o 
  -4 -12   3       75.34       90.10     33.90 o 
  -3 -12   3     1244.30     1257.15     75.96 o 
  -2 -12   3      832.01      803.45     52.52 o 
  -1 -12   3     3961.62     4118.01    232.35 o 
   0 -12   3      185.73      217.30     32.69 o 
   1 -12   3       13.91       52.08     33.90 o 
   2 -12   3      738.44      815.12     34.24 o 
   3 -12   3      299.05      275.36     32.01 o 
   4 -12   3      449.58      452.80     47.58 o 
   5 -12   3      685.68      691.50     51.34 o 
   6 -12   3      101.77      131.31     48.75 o 
   7 -12   3       23.47       40.98     47.69 o 
   8 -12   3      535.54      562.79     53.23 o 
   9 -12   3        0.30      -24.73     41.10 o 
  10 -12   3       37.91       47.11     43.93 o 
 -12 -11   3      370.76      235.41     59.82 o 
 -11 -11   3       74.21       60.44     40.45 o 
 -10 -11   3       19.11       36.12     38.60 o 
  -9 -11   3     3160.32     3236.25     48.14 o 
  -8 -11   3     2666.31     2704.79     45.35 o 
  -7 -11   3      102.80      124.24     32.77 o 
  -6 -11   3     1140.51     1154.93     39.16 o 
  -5 -11   3      665.27      680.46     56.53 o 
  -4 -11   3      699.98      738.00     39.71 o 
  -3 -11   3     4762.49     4897.11    214.92 o 
  -2 -11   3      127.76      152.59     41.75 o 
  -1 -11   3     1047.15     1000.88     61.65 o 
   0 -11   3      275.87      336.21     34.13 o 
   1 -11   3        2.49       69.03     33.03 o 
   2 -11   3      682.99      779.48     33.38 o 
   3 -11   3       81.87      126.00     30.49 o 
   4 -11   3        3.32       32.38     44.16 o 
   5 -11   3      132.42      162.51     46.28 o 
   6 -11   3      710.42      723.42     50.40 o 
   7 -11   3     1498.39     1576.96     46.28 o 
   8 -11   3      383.56      359.41     41.92 o 
   9 -11   3        0.08       76.55     49.58 o 
  10 -11   3      154.85      186.65     53.11 o 
  11 -11   3        8.29       68.89     54.76 o 
 -13 -10   3       50.85       60.41     61.71 o 
 -12 -10   3        3.83       -1.65     57.70 o 
 -11 -10   3        2.50       35.54     38.85 o 
 -10 -10   3      126.68      183.79     41.81 o 
  -9 -10   3      455.96      462.73     41.28 o 
  -8 -10   3     8094.77     8024.43     60.97 o 
  -7 -10   3     6958.93     7022.52     77.67 o 
  -6 -10   3     2010.03     2079.40     42.06 o 
  -5 -10   3      472.32      453.93     42.17 o 
  -4 -10   3       66.94       81.18     36.39 o 
  -3 -10   3     1560.47     1578.81    100.92 o 
  -2 -10   3        5.37       93.11     69.24 o 
  -1 -10   3      654.19      740.97     70.78 o 
   0 -10   3      179.06      230.24     32.07 o 
   1 -10   3       77.52       72.75     31.42 o 
   2 -10   3      591.10      626.51     33.11 o 
   3 -10   3    10423.76    11138.52     58.45 o 
   4 -10   3      291.44      282.40     46.52 o 
   5 -10   3      483.18      536.65     46.16 o 
   6 -10   3     1742.83     1848.05     45.22 o 
   7 -10   3       13.12       26.61     45.22 o 
   8 -10   3      186.88      158.39     49.11 o 
   9 -10   3        2.58        6.95     40.86 o 
  10 -10   3       61.45       69.24     51.93 o 
  11 -10   3      203.66      170.05     43.81 o 
  12 -10   3        2.04       55.35     55.11 o 
 -13  -9   3      151.70      134.25     73.37 o 
 -12  -9   3       91.00      109.99     58.06 o 
 -11  -9   3     2128.84     2127.03    102.57 o 
 -10  -9   3     1423.27     1595.64     72.01 o 
  -9  -9   3     1327.54     1452.99     82.14 o 
  -8  -9   3    21066.71    21349.92    501.85 o 
  -7  -9   3       93.34      124.87     33.98 o 
  -6  -9   3      836.74      808.02     38.39 o 
  -5  -9   3     1822.99     1984.95     85.20 o 
  -4  -9   3     5116.75     5037.13     52.35 o 
  -3  -9   3     2573.40     2654.07     53.99 o 
  -2  -9   3      375.63      379.62     32.77 o 
  -1  -9   3     2750.43     2785.37    146.56 o 
   0  -9   3      348.17      363.59     32.03 o 
   1  -9   3     2308.60     2385.72     39.73 o 
   2  -9   3    17751.51    18413.68    343.99 o 
   3  -9   3     6845.45     6982.22     71.95 o 
   4  -9   3      459.75      532.47     32.10 o 
   5  -9   3       10.42       85.02     44.63 o 
   6  -9   3       12.16       -8.95     44.16 o 
   7  -9   3      114.13      129.19     43.69 o 
   8  -9   3       16.90       35.56     44.51 o 
   9  -9   3       25.76       -1.77     46.75 o 
  10  -9   3      132.53      183.59     41.10 o 
  11  -9   3        6.32       46.16     49.70 o 
  12  -9   3      201.01      168.40     45.46 o 
  13  -9   3       89.20      136.60     44.40 o 
 -14  -8   3      127.98      193.48     67.01 o 
 -13  -8   3      998.94     1000.40     66.30 o 
 -12  -8   3     3172.75     3319.15     74.07 o 
 -11  -8   3     4281.09     4150.45    204.02 o 
 -10  -8   3       96.44      117.64     41.65 o 
  -9  -8   3     4041.49     4134.97     89.09 o 
  -8  -8   3      398.99      404.14     38.00 o 
  -7  -8   3      163.37      204.87     34.75 o 
  -6  -8   3      606.72      594.04     37.66 o 
  -5  -8   3       58.50       80.95     35.67 o 
  -4  -8   3     6769.75     6867.39     69.95 o 
  -3  -8   3      433.81      483.64     36.38 o 
  -2  -8   3    14202.89    14623.85    344.04 o 
  -1  -8   3     2706.38     2757.44     75.31 o 
   0  -8   3      627.22      698.73     31.77 o 
   1  -8   3    11855.96    12514.42    231.11 o 
   2  -8   3     3818.15     3770.32     70.30 o 
   3  -8   3      527.19      532.21     31.60 o 
   4  -8   3     1850.09     2033.14     73.84 o 
   5  -8   3      395.02      474.94     37.10 o 
   6  -8   3      712.22      674.19     45.46 o 
   7  -8   3        0.54       17.90     35.09 o 
   8  -8   3       26.15       78.78     35.45 o 
   9  -8   3      553.36      541.24     48.05 o 
  10  -8   3      917.18      939.98     50.52 o 
  11  -8   3       27.30       21.43     39.69 o 
  12  -8   3      257.07      282.28     52.29 o 
  13  -8   3      124.20      181.71     52.29 o 
 -14  -7   3      354.63      316.08     67.36 o 
 -13  -7   3     5151.68     4888.46     82.91 o 
 -12  -7   3      690.39      622.61     62.30 o 
 -11  -7   3     1957.85     1991.37     56.64 o 
 -10  -7   3      991.45      966.13     42.30 o 
  -9  -7   3      247.32      273.52     38.87 o 
  -8  -7   3       65.93       72.90     38.01 o 
  -7  -7   3      644.24      691.86     40.42 o 
  -6  -7   3     1391.37     1370.38     57.23 o 
  -5  -7   3      216.93      253.20     37.54 o 
  -4  -7   3      831.15      795.13     59.41 o 
  -3  -7   3     3961.01     3731.42     45.44 o 
  -2  -7   3    15436.47    15067.54    308.54 o 
  -1  -7   3      517.93      655.25     32.57 o 
   0  -7   3    12184.21    12726.23    327.85 o 
   1  -7   3      775.35      878.48     31.29 o 
   2  -7   3     2059.64     2063.48     30.93 o 
   3  -7   3     5681.12     5859.80     44.22 o 
   4  -7   3     2203.78     2251.95     78.37 o 
   5  -7   3       67.53      115.41     42.51 o 
   6  -7   3      131.09      154.15     36.74 o 
   7  -7   3      219.40      273.09     44.51 o 
   8  -7   3      658.70      712.94     47.34 o 
   9  -7   3      343.47      336.45     39.57 o 
  10  -7   3      176.55      221.51     39.10 o 
  11  -7   3       79.97       81.85     49.34 o 
  12  -7   3      999.29     1157.84     54.41 o 
  13  -7   3      428.52      462.93     55.47 o 
  14  -7   3      469.63      380.56     40.72 o 
 -14  -6   3      100.18      137.43     66.42 o 
 -13  -6   3      186.07      233.05     62.30 o 
 -12  -6   3      166.06      199.14     51.23 o 
 -11  -6   3     5138.30     4901.41     78.08 o 
 -10  -6   3     2637.56     2532.70    152.33 o 
  -9  -6   3        6.05       20.34     38.48 o 
  -8  -6   3     1426.00     1412.46     43.40 o 
  -7  -6   3      375.27      428.23     39.93 o 
  -6  -6   3     3403.05     3263.87     48.87 o 
  -5  -6   3     3927.46     3916.67     48.90 o 
  -4  -6   3     1918.46     1935.83     40.19 o 
  -3  -6   3      463.39      538.64     38.80 o 
  -2  -6   3     4170.55     3888.52     45.81 o 
  -1  -6   3    38942.46    38917.10   1158.43 o 
   0  -6   3    14186.78    14161.61    252.84 o 
   1  -6   3       13.51       38.79     25.24 o 
   2  -6   3    10302.77    10632.10     56.87 o 
   3  -6   3     4178.43     4411.14     41.63 o 
   4  -6   3       24.23       59.70     30.14 o 
   5  -6   3     9634.24     9858.87     76.78 o 
   6  -6   3      117.13      140.14     44.04 o 
   7  -6   3      604.28      636.39     47.22 o 
   8  -6   3      171.02      229.99     37.21 o 
   9  -6   3     3630.20     3713.42     58.88 o 
  10  -6   3      492.11      518.39     49.11 o 
  11  -6   3      464.74      605.30     49.70 o 
  12  -6   3      368.60      440.55     42.98 o 
  13  -6   3      675.44      657.71     45.81 o 
  14  -6   3      123.57      109.12     34.80 o 
 -14  -5   3      800.56      910.07     67.60 o 
 -13  -5   3       73.10       81.85     52.99 o 
 -12  -5   3     3426.84     3465.41     63.12 o 
 -11  -5   3      794.25      765.11     61.71 o 
 -10  -5   3       46.62       68.74     38.44 o 
  -9  -5   3     4415.20     4384.71    163.28 o 
  -8  -5   3     1241.16     1195.50     41.69 o 
  -7  -5   3     3401.83     3434.51     48.34 o 
  -6  -5   3    11332.86    11484.19    111.05 o 
  -5  -5   3     3607.37     3610.78     72.84 o 
  -4  -5   3     3410.11     3215.84     72.48 o 
  -3  -5   3      128.84      111.04     31.99 o 
  -2  -5   3    40002.24    37381.62    367.60 o 
  -1  -5   3    54958.60    54557.82    842.83 o 
   0  -5   3     5211.04     5541.60     48.73 o 
   1  -5   3     4702.70     4896.32     62.12 o 
   2  -5   3     5021.24     5020.86     43.42 o 
   3  -5   3      171.22      209.23     24.44 o 
   4  -5   3     2479.49     2290.48     35.54 o 
   5  -5   3    13835.28    14390.63     84.08 o 
   6  -5   3     3994.23     4150.79     59.00 o 
   7  -5   3       36.88       67.83     34.98 o 
   8  -5   3     8265.70     8505.54     71.84 o 
   9  -5   3     5143.94     5516.72     58.06 o 
  10  -5   3      593.53      623.44     48.99 o 
  11  -5   3      634.04      655.59     41.92 o 
  12  -5   3      378.52      384.85     41.10 o 
  13  -5   3        0.75       23.67     41.22 o 
  14  -5   3      102.59      149.47     37.68 o 
  15  -5   3        1.06       20.74     36.54 o 
 -15  -4   3     2267.25     2090.17     75.96 o 
 -14  -4   3      726.42      594.47     55.70 o 
 -13  -4   3      730.78      812.68     64.77 o 
 -12  -4   3      595.20      563.97     62.65 o 
 -11  -4   3      534.90      584.81     61.00 o 
 -10  -4   3     2425.34     2324.99     58.76 o 
  -9  -4   3     1604.57     1639.02     50.87 o 
  -8  -4   3     1002.71      961.74     37.68 o 
  -7  -4   3       60.67       84.97     34.94 o 
  -6  -4   3     8595.78     8286.58     59.37 o 
  -5  -4   3    20820.48    21380.21    372.78 o 
  -4  -4   3     1682.15     1636.15     40.58 o 
  -3  -4   3     7355.75     7405.85     56.79 o 
  -2  -4   3    14238.67    14134.79    166.93 o 
  -1  -4   3    19698.54    20587.62    294.70 o 
   0  -4   3      261.90      289.12     32.41 o 
   1  -4   3      995.79     1060.64     32.10 o 
   2  -4   3       50.94       85.13     29.52 o 
   3  -4   3        4.49       15.60     23.36 o 
   4  -4   3     6609.72     7144.69     89.32 o 
   5  -4   3     7978.45     8858.13     75.13 o 
   6  -4   3     4090.04     4190.47     53.58 o 
   7  -4   3     2132.61     2266.94     50.28 o 
   8  -4   3     6934.04     7199.55     68.66 o 
   9  -4   3     5092.29     5090.18     63.24 o 
  10  -4   3     1545.13     1544.34     43.81 o 
  11  -4   3      294.74      354.94     47.69 o 
  12  -4   3       16.22       28.73     47.81 o 
  13  -4   3       30.92       86.91     41.69 o 
  14  -4   3      105.72      126.28     38.43 o 
  15  -4   3       27.01       27.78     33.56 o 
 -15  -3   3     1024.81      888.05     59.59 o 
 -14  -3   3        8.84       53.46     50.76 o 
 -13  -3   3       64.76      134.60     60.29 o 
 -12  -3   3      521.66      535.11     50.40 o 
 -11  -3   3     1242.42     1308.93     53.94 o 
 -10  -3   3      974.08      879.92     52.17 o 
  -9  -3   3       17.97       18.98     33.08 o 
  -8  -3   3     2877.97     2808.97     80.55 o 
  -7  -3   3    10714.31    10899.26     93.03 o 
  -6  -3   3    20724.46    20260.57    238.35 o 
  -5  -3   3      394.11      410.94     37.99 o 
  -4  -3   3     6529.46     5959.38     90.16 o 
  -3  -3   3      138.89      217.01     34.04 o 
  -2  -3   3      175.53      178.96     33.61 o 
  -1  -3   3      935.24      875.93     36.18 o 
   0  -3   3     2774.73     2633.75     43.12 o 
   1  -3   3     1153.67     1162.46     37.76 o 
   2  -3   3     9526.88     9689.49    134.96 o 
   3  -3   3    11903.52    12482.58    135.78 o 
   4  -3   3      766.65      773.02     26.60 o 
   5  -3   3     4908.64     5037.54     57.59 o 
   6  -3   3      139.38      127.42     34.74 o 
   7  -3   3     1746.64     1686.01     42.87 o 
   8  -3   3     1534.92     1632.66     41.69 o 
   9  -3   3     9109.03     9321.17     69.13 o 
  10  -3   3     3481.59     3569.28     58.65 o 
  11  -3   3      307.86      422.30     48.17 o 
  12  -3   3        8.87      -25.44     47.22 o 
  13  -3   3      337.64      329.31     41.04 o 
  14  -3   3       10.62       17.85     36.59 o 
  15  -3   3      166.72      150.82     40.92 o 
 -15  -2   3      652.32      691.15     68.42 o 
 -14  -2   3       12.60       97.98     62.18 o 
 -13  -2   3      687.08      720.94     61.71 o 
 -12  -2   3     1238.19     1175.04     51.58 o 
 -11  -2   3      666.99      689.74     57.12 o 
 -10  -2   3      265.19      209.50     56.29 o 
  -9  -2   3     2179.46     2186.27     65.36 o 
  -8  -2   3     4207.41     4053.29     63.59 o 
  -7  -2   3     3955.45     3825.68     49.69 o 
  -6  -2   3      133.45      271.32     36.71 o 
  -5  -2   3    17459.28    17623.14    113.23 o 
  -4  -2   3    17211.08    16840.56     78.50 o 
  -3  -2   3     2282.67     2238.93     55.07 o 
  -2  -2   3      742.49      748.91     40.06 o 
  -1  -2   3     9461.43     9834.00     77.72 o 
   0  -2   3      147.04      264.82     43.61 o 
   1  -2   3    51713.51    55891.05    163.51 o 
   2  -2   3    38902.97    42341.76    865.26 o 
   3  -2   3    10320.40    10906.79    183.30 o 
   4  -2   3     4626.35     5411.08     53.70 o 
   5  -2   3     1444.95     1482.87     42.39 o 
   6  -2   3    11105.34    11434.31     82.32 o 
   7  -2   3     8871.83     9030.06     69.13 o 
   8  -2   3      829.45      922.20     47.22 o 
   9  -2   3     9703.90     9948.37     74.78 o 
  10  -2   3     2641.97     2552.98     54.64 o 
  11  -2   3      717.15      701.16     48.99 o 
  12  -2   3     3718.41     3970.73     59.00 o 
  13  -2   3       42.51       63.74     30.49 o 
  14  -2   3       11.33       19.63     35.70 o 
  15  -2   3      135.74      175.66     38.77 o 
  16  -2   3       27.96       75.62     42.98 o 
 -15  -1   3      316.54      288.64     52.52 o 
 -14  -1   3       10.40      -49.58     49.58 o 
 -13  -1   3     2828.02     2922.99     61.71 o 
 -12  -1   3     3473.88     3386.27     58.17 o 
 -11  -1   3     5118.90     4725.59     70.30 o 
 -10  -1   3     2510.43     2420.31     50.41 o 
  -9  -1   3      112.47      155.17     42.71 o 
  -8  -1   3     1668.12     1630.12     47.99 o 
  -7  -1   3     2338.08     2249.22     53.28 o 
  -6  -1   3     4925.97     4843.26    144.48 o 
  -5  -1   3     7912.70     6965.22    211.62 o 
  -4  -1   3    61210.14    62411.15    695.98 o 
  -3  -1   3    11302.07    11864.78     88.98 o 
  -2  -1   3    62491.10    64178.50    166.54 o 
  -1  -1   3     9249.79     9611.25    215.09 o 
   0  -1   3     4482.90     4507.53    122.18 o 
   1  -1   3    29419.56    33228.10    122.59 o 
   2  -1   3      490.07      768.49     39.45 o 
   3  -1   3    23658.07    26407.93     99.18 o 
   4  -1   3     7197.02     7191.94     62.30 o 
   5  -1   3    18596.15    18905.42    104.57 o 
   6  -1   3    14111.74    13650.60     87.26 o 
   7  -1   3     6004.32     5923.94     66.30 o 
   8  -1   3     8997.59     9088.12     69.95 o 
   9  -1   3     2449.92     2468.66     52.52 o 
  10  -1   3     1272.17     1337.32     43.69 o 
  11  -1   3     3538.06     3691.28     53.35 o 
  12  -1   3     1459.70     1445.71     37.08 o 
  13  -1   3        8.98       74.17     30.16 o 
  14  -1   3      455.09      456.24     41.57 o 
  15  -1   3       25.36       50.78     33.72 o 
  16  -1   3      400.59      412.28     50.81 o 
 -15   0   3      285.91      280.04     52.76 o 
 -14   0   3      176.73      169.34     60.88 o 
 -13   0   3     3690.44     3653.84     64.08 o 
 -12   0   3     3677.01     3410.57     69.19 o 
 -11   0   3      612.38      655.64     65.18 o 
 -10   0   3        9.32       22.63     39.81 o 
  -9   0   3    11572.55    10918.65    243.47 o 
  -8   0   3     4270.80     3991.70     58.72 o 
  -7   0   3     1224.78     1206.16     49.41 o 
  -6   0   3     2473.20     2378.37     38.59 o 
  -5   0   3    17434.32    16560.44     87.97 o 
  -4   0   3      392.87      321.79     32.97 o 
  -3   0   3    26522.02    25471.45    553.74 o 
  -2   0   3     9952.49    10372.93    204.95 o 
  -1   0   3       80.36      146.84     32.23 o 
   0   0   3     8400.00     9276.40    272.38 o 
   1   0   3     6065.84     7118.46     68.26 o 
   2   0   3     3303.68     4019.88    101.98 o 
   3   0   3    52526.07    59445.35    329.44 o 
   4   0   3    31313.61    32966.09    105.75 o 
   5   0   3    10857.44    11526.99     89.50 o 
   6   0   3     5802.32     5874.37     61.47 o 
   7   0   3      705.80      668.89     44.87 o 
   8   0   3       22.49       24.26     43.22 o 
   9   0   3      529.93      523.69     36.51 o 
  10   0   3      203.39      245.18     38.74 o 
  11   0   3      641.47      661.47     38.74 o 
  12   0   3     3812.67     3740.30    158.10 o 
  13   0   3      811.58      806.25     35.93 o 
  14   0   3      953.55      955.11     34.74 o 
  15   0   3      193.38      288.42     38.73 o 
  16   0   3      332.10      287.11     38.12 o 
 -15   1   3       17.61       50.47     48.55 o 
 -14   1   3       19.02       52.95     50.14 o 
 -13   1   3      480.71      427.20     74.37 o 
 -12   1   3     1044.95     1083.57     44.16 o 
 -11   1   3     1510.88     1646.77     81.67 o 
 -10   1   3     1554.42     1510.50     42.98 o 
  -9   1   3     3014.07     2736.91     52.18 o 
  -8   1   3     1476.23     1339.72     41.74 o 
  -7   1   3        2.90       63.31     40.91 o 
  -6   1   3      288.54      244.42     37.32 o 
  -5   1   3     2372.87     2454.36     38.20 o 
  -4   1   3    11976.96    11616.36     63.19 o 
  -3   1   3     3783.52     3713.22     49.01 o 
  -2   1   3    32424.46    32523.89    392.08 o 
  -1   1   3    27091.06    29383.12    534.97 o 
   0   1   3    25860.59    28201.84    693.57 o 
   1   1   3    11380.46    12096.90    256.99 o 
   2   1   3     2432.44     2314.35    142.43 o 
   3   1   3    13294.49    15031.81     89.58 o 
   4   1   3     1293.00     1449.54     48.99 o 
   5   1   3       16.32        7.07     42.51 o 
   6   1   3     1898.57     1876.43     45.46 o 
   7   1   3      646.42      585.52     36.27 o 
   8   1   3      660.85      721.89     37.92 o 
   9   1   3    15146.48    14802.09     88.91 o 
  10   1   3     2668.54     2612.57     53.11 o 
  11   1   3     2965.03     2942.79    133.43 o 
  12   1   3     6143.69     5726.18    371.37 o 
  13   1   3      388.40      374.45     42.63 o 
  14   1   3      227.69      193.13     33.38 o 
  15   1   3       27.46       53.97     34.67 o 
  16   1   3      536.14      489.92     36.80 o 
 -14   2   3     1815.77     1676.39    123.53 o 
 -13   2   3      153.79      192.93     45.67 o 
 -12   2   3      377.10      356.67     38.16 o 
 -11   2   3      127.73      159.50     37.40 o 
 -10   2   3       35.56       18.72     54.17 o 
  -9   2   3        5.46       80.31     54.64 o 
  -8   2   3       30.09       49.46     45.57 o 
  -7   2   3     2701.61     2519.66     61.00 o 
  -6   2   3      873.98      760.16     47.22 o 
  -5   2   3     5622.33     4979.25     74.78 o 
  -4   2   3     3669.20     3308.57     44.94 o 
  -3   2   3    12248.45    11057.86    101.89 o 
  -2   2   3   116832.05   117762.78    326.20 o 
  -1   2   3    64833.39    64930.46    326.54 o 
   0   2   3       54.03      103.88     36.00 o 
   1   2   3      377.30      418.93     33.11 o 
   2   2   3     2295.26     2658.21    109.45 o 
   3   2   3    49877.06    49306.48    523.40 o 
   4   2   3    11608.73    11585.78   1017.00 o 
   5   2   3     2038.19     1966.52    158.33 o 
   6   2   3     3093.65     3100.58     51.93 o 
  10   2   3     1972.76     1777.04     55.70 o 
  11   2   3     1857.56     1716.87     49.34 o 
  12   2   3      326.71      375.90     31.89 o 
  13   2   3        3.80       12.72     24.77 o 
  14   2   3      379.01      426.07     32.67 o 
  15   2   3      340.42      349.76     34.34 o 
  16   2   3      884.31      926.48     94.72 o 
 -14   3   3      314.36      274.76     42.70 o 
 -13   3   3       12.61       -1.43     45.12 o 
 -12   3   3       12.56       -0.35     43.33 o 
 -11   3   3     1291.10     1320.00     49.22 o 
 -10   3   3      196.87      250.95     54.76 o 
  -9   3   3      931.76      797.37     55.94 o 
  -8   3   3     1811.16     1571.90     60.18 o 
  -7   3   3        1.22      -51.70     51.70 o 
  -6   3   3    22046.51    19491.76    102.45 o 
  -5   3   3    34962.96    30239.16    132.25 o 
  -4   3   3     1533.90     1216.26     55.94 o 
  -3   3   3    10977.05     9058.56     93.62 o 
  -2   3   3    26133.41    23319.88    107.08 o 
  -1   3   3      119.83      135.68     43.39 o 
   0   3   3    13216.95    13043.60    258.38 o 
   1   3   3     8820.37     9291.18     85.58 o 
   2   3   3    42342.18    42513.22   1153.00 o 
   3   3   3    43184.72    41127.40    570.39 o 
   4   3   3     7963.12     7521.97    245.42 o 
   5   3   3    21379.60    21199.12   1551.29 o 
   6   3   3     1485.76     1396.20     53.94 o 
   7   3   3    15004.28    13100.65    114.58 o 
   8   3   3    17043.06    15163.21    292.82 o 
   9   3   3    10467.27     9256.95    151.50 o 
  10   3   3     1475.62     1320.18     41.11 o 
  11   3   3      186.55      176.53     39.94 o 
  12   3   3     2400.38     2202.52     47.28 o 
  13   3   3     1278.77     1235.26     40.37 o 
  14   3   3      246.37      238.07     30.98 o 
  15   3   3      581.80      559.33     36.71 o 
  16   3   3        8.29       49.65     37.54 o 
 -14   4   3        1.97        5.06     42.09 o 
 -13   4   3       88.29       67.70     45.67 o 
 -12   4   3      170.74      166.28     57.35 o 
 -11   4   3      897.59      852.37     47.34 o 
 -10   4   3       57.42       18.37     51.46 o 
  -9   4   3      205.86      288.64     53.58 o 
  -8   4   3       56.86       28.15     43.81 o 
  -7   4   3    10650.63     9620.99     74.54 o 
  -6   4   3    18818.75    16007.63     93.03 o 
  -5   4   3     9752.31     8299.46     80.55 o 
  -4   4   3     2731.54     2283.07     59.12 o 
  -3   4   3      192.43      200.43     49.22 o 
  -2   4   3      723.84      556.55     55.58 o 
  -1   4   3     8640.75     8058.28    105.75 o 
   0   4   3      131.42      187.32     43.65 o 
   1   4   3     7409.33     7304.74     92.41 o 
   2   4   3     3283.78     3368.79     95.03 o 
   3   4   3     9146.84     9352.80    351.97 o 
   4   4   3    15629.20    14698.25    476.40 o 
   5   4   3     2927.10     2384.83     38.75 o 
   6   4   3     4927.89     4405.49    105.99 o 
   7   4   3      462.65      614.01    170.93 o 
   8   4   3     3955.99     3210.28     49.89 o 
   9   4   3     3529.51     3122.11     76.02 o 
  10   4   3     3172.05     2752.34     50.56 o 
  11   4   3     4898.82     4438.91     56.13 o 
  12   4   3     1569.93     1534.18     48.29 o 
  13   4   3      119.15      147.65     44.38 o 
  14   4   3       22.33       33.13     49.21 o 
  15   4   3       33.43       37.20     37.56 o 
  16   4   3       52.39       35.69     37.52 o 
 -14   5   3        0.72       25.81     47.40 o 
 -13   5   3       47.86       62.18     47.58 o 
 -12   5   3        2.14       -5.42     56.53 o 
 -11   5   3      152.74      186.07     52.88 o 
 -10   5   3     1117.61     1059.63     46.05 o 
  -9   5   3      672.96      598.47     53.23 o 
  -8   5   3     1864.97     1770.80     58.53 o 
  -7   5   3     2636.11     2339.95     49.58 o 
  -6   5   3     5293.38     4432.83     65.59 o 
  -5   5   3     4363.36     3711.06     63.59 o 
  -4   5   3    18349.52    15405.86     99.04 o 
  -3   5   3      540.82      420.18     40.39 o 
  -2   5   3      131.80      142.26     47.93 o 
  -1   5   3      496.70      430.31     51.82 o 
   0   5   3     1933.95     1645.15     79.84 o 
   1   5   3    11190.04    10821.48    178.12 o 
   2   5   3     4916.36     5055.44     88.56 o 
   3   5   3       81.98       74.43     46.05 o 
   4   5   3    20471.91    20629.56    523.92 o 
   5   5   3    24307.91    22917.57    476.55 o 
   6   5   3     7671.12     7018.24    127.80 o 
   7   5   3     5721.64     5251.78     68.71 o 
   8   5   3     5937.90     5571.18    181.18 o 
   9   5   3     2153.79     1867.52     54.69 o 
  10   5   3     4566.80     4267.99     63.61 o 
  11   5   3     2729.66     2641.92     55.75 o 
  12   5   3      562.40      593.00     48.17 o 
  13   5   3      523.65      514.96     50.93 o 
  14   5   3      184.19      215.46     53.01 o 
  15   5   3      119.15      153.21     39.84 o 
  16   5   3       44.26       25.00     41.36 o 
 -13   6   3        3.05       39.57     48.75 o 
 -12   6   3     1530.92     1460.14     50.99 o 
 -11   6   3      235.31      216.45     55.47 o 
 -10   6   3       23.94       61.12     43.10 o 
  -9   6   3     1907.60     1853.23     59.82 o 
  -8   6   3     1887.96     1795.88     57.00 o 
  -7   6   3        0.51       -8.13     41.10 o 
  -6   6   3     2443.85     2058.02     55.47 o 
  -5   6   3     8200.48     6995.59     73.48 o 
  -4   6   3     6718.28     5675.58     62.30 o 
  -3   6   3      379.49      367.18     38.51 o 
  -2   6   3    10600.37     9486.39     91.74 o 
  -1   6   3     1801.96     1590.98     57.82 o 
   0   6   3    17297.29    14392.98    136.25 o 
   1   6   3     6791.36     6381.54    730.48 o 
   2   6   3     6887.10     6763.24     90.09 o 
   3   6   3      614.73      773.94     59.82 o 
   4   6   3    24573.70    23899.04    147.09 o 
   6   6   3    18296.57    16044.46    526.94 o 
   7   6   3      510.36      506.50     35.20 o 
   8   6   3     7374.08     6783.73    145.67 o 
   9   6   3       73.35       91.53     50.11 o 
  10   6   3     4741.79     4561.33     93.21 o 
  11   6   3     3102.40     2920.99     61.55 o 
  12   6   3      199.73      249.42     59.94 o 
  13   6   3      736.09      708.93     62.77 o 
  14   6   3      634.10      614.13     62.18 o 
  15   6   3     1665.34     1749.60     71.95 o 
  16   6   3     1027.39     1122.45     45.30 o 
 -13   7   3      240.77      272.20     64.71 o 
 -12   7   3       80.78      129.66     57.94 o 
 -11   7   3       33.82       48.17     52.88 o 
 -10   7   3      355.73      337.86     43.22 o 
  -9   7   3     5667.27     5382.24     60.41 o 
  -8   7   3     2164.18     1914.71     54.88 o 
  -7   7   3        1.67       13.19     48.17 o 
  -6   7   3     4064.78     3669.02     61.35 o 
  -5   7   3     1585.06     1415.39     53.94 o 
  -4   7   3     3341.63     2758.01     57.82 o 
  -3   7   3     4676.09     3730.61     62.89 o 
  -2   7   3      300.69      208.09     46.52 o 
  -1   7   3     1606.27     1643.15     62.18 o 
   0   7   3       31.90       69.13     51.46 o 
   1   7   3     2647.26     3025.56     81.14 o 
   2   7   3    33227.95    31260.99    148.38 o 
   3   7   3      862.83      891.23     48.05 o 
   4   7   3    24644.35    23925.54    144.61 o 
   5   7   3    36851.20    34920.00    173.94 o 
   6   7   3      843.66      952.38     48.05 o 
   7   7   3     3404.59     3346.36     54.12 o 
   8   7   3       50.75       52.76     42.20 o 
   9   7   3     5492.95     5272.13     93.03 o 
  10   7   3      183.44      242.00     69.01 o 
  11   7   3       68.95       33.56     59.23 o 
  12   7   3       71.97      181.35     60.18 o 
  13   7   3        1.89       63.36     61.12 o 
  14   7   3     4539.58     4609.48     81.26 o 
  15   7   3     1471.20     1446.01     72.07 o 
  16   7   3      797.04      845.30     52.58 o 
 -12   8   3        4.90        9.39     45.87 o 
 -11   8   3      121.38      143.93     35.68 o 
 -10   8   3      643.02      681.79     96.39 o 
  -9   8   3     4340.09     4018.31     65.24 o 
  -8   8   3       52.87       92.91     46.52 o 
  -7   8   3      368.31      379.67     49.46 o 
  -6   8   3      844.93      705.87     42.87 o 
  -5   8   3     5198.00     4532.34     63.83 o 
  -4   8   3     3057.04     2785.21     59.12 o 
  -3   8   3      982.76      992.87    116.29 o 
  -2   8   3        0.65       17.08     51.58 o 
  -1   8   3     7273.11     7503.50     82.91 o 
   0   8   3     3469.26     3486.37     75.72 o 
   1   8   3    19662.64    21168.00    164.99 o 
   2   8   3     3683.42     3637.58    108.58 o 
   3   8   3     2885.21     2742.34     56.29 o 
   4   8   3     4677.97     4564.14     76.19 o 
   5   8   3     2870.58     2672.71     60.36 o 
   6   8   3        5.42       29.14     40.04 o 
   7   8   3       82.67       96.43     41.76 o 
   8   8   3      108.21      133.40     42.22 o 
   9   8   3     1488.12     1442.48     74.31 o 
  10   8   3       58.54      157.45     66.18 o 
  11   8   3       38.12       73.37     55.23 o 
  12   8   3       91.07       93.86     67.48 o 
  13   8   3      406.24      357.76     62.53 o 
  14   8   3     1012.46     1050.09     76.19 o 
  15   8   3      723.38      661.71     68.77 o 
  16   8   3      574.89      537.21     62.71 o 
 -12   9   3       27.50       45.58     33.88 o 
 -11   9   3        1.05       84.48     39.26 o 
 -10   9   3      226.61      317.11     98.92 o 
  -9   9   3      984.46      964.20     67.42 o 
  -8   9   3       60.54       35.30     31.91 o 
  -7   9   3      538.83      532.34     62.18 o 
  -6   9   3       41.32       44.99     34.22 o 
  -5   9   3      123.88      162.74     33.68 o 
  -4   9   3       33.37       56.35     34.29 o 
  -3   9   3     1704.10     1704.85     54.29 o 
  -2   9   3     8345.30     8842.46     86.91 o 
  -1   9   3     4665.05     4757.27     75.01 o 
   0   9   3     5478.70     5636.49     86.20 o 
   1   9   3     3321.32     3456.34     78.31 o 
   2   9   3     6811.18     6938.47    124.24 o 
   3   9   3     6868.52     6280.80    177.29 o 
   4   9   3      227.28      285.22     51.93 o 
   5   9   3     3845.07     3627.94     89.56 o 
   6   9   3     3719.30     3624.50     62.89 o 
   7   9   3     3986.53     3916.64    152.21 o 
   8   9   3     3744.98     3802.28     72.54 o 
   9   9   3     7118.27     7072.63     70.18 o 
  10   9   3      676.57      598.59     67.36 o 
  11   9   3       98.36      131.42     65.71 o 
  12   9   3      179.89      230.58     58.88 o 
  13   9   3     1127.50     1239.57     74.66 o 
  14   9   3        7.28       39.57     61.24 o 
  15   9   3     1573.96     1526.09     72.07 o 
 -11  10   3       86.78       50.39     84.08 o 
 -10  10   3       26.77       66.07     39.55 o 
  -9  10   3      223.69      289.97     38.26 o 
  -8  10   3      624.34      595.51     35.33 o 
  -7  10   3      943.99      865.92     62.94 o 
  -6  10   3     3497.28     3348.83    136.31 o 
  -5  10   3      598.91      578.79     56.53 o 
  -4  10   3        8.28       44.14     32.50 o 
  -3  10   3       60.71       93.50     45.69 o 
  -2  10   3     1308.28     1353.68     52.52 o 
  -1  10   3      509.47      554.31     52.99 o 
   0  10   3      523.74      544.65     52.64 o 
   1  10   3     4832.06     5082.06     89.62 o 
   2  10   3    16499.04    16443.59    163.45 o 
   3  10   3     5925.68     5414.47    328.56 o 
   4  10   3     6659.30     6404.89     82.08 o 
   5  10   3     7636.57     7686.40    388.79 o 
   6  10   3     1599.33     1554.88     53.57 o 
   7  10   3     5295.11     5374.26     63.21 o 
   8  10   3     7459.48     7260.75    107.11 o 
   9  10   3      618.07      525.64     45.83 o 
  10  10   3      163.10      147.09     60.65 o 
  11  10   3     1654.05     1737.71     71.72 o 
  12  10   3     5738.33     5625.65     93.39 o 
  13  10   3     2314.82     2425.09     81.73 o 
  14  10   3      669.58      561.85     63.36 o 
  15  10   3     2863.69     2808.17     89.85 o 
 -11  11   3      334.24      318.95     38.89 o 
 -10  11   3      199.99      170.28     37.12 o 
  -9  11   3      777.48      787.64     37.35 o 
  -8  11   3        4.10       -0.71     37.05 o 
  -7  11   3     2217.72     2252.61    195.31 o 
  -6  11   3     2656.33     2663.18    147.26 o 
  -5  11   3       32.28       19.96     33.26 o 
  -4  11   3      153.56      166.63     37.33 o 
  -3  11   3       75.07       96.33     46.40 o 
  -2  11   3     3664.18     3710.94     70.19 o 
  -1  11   3      589.90      609.54     53.46 o 
   0  11   3      952.19     1019.71     58.76 o 
   1  11   3     8315.49     8745.31    107.05 o 
   2  11   3       93.58      134.60     70.66 o 
   3  11   3      660.40      630.02     40.09 o 
   4  11   3    11460.24    10760.96    160.28 o 
   5  11   3      361.25      334.92     56.41 o 
   6  11   3      521.48      581.44     47.72 o 
   7  11   3     1923.22     1840.59     52.28 o 
   8  11   3       24.20       55.17     44.92 o 
   9  11   3      123.04      136.96     44.97 o 
  10  11   3      977.23     1083.37     47.64 o 
  11  11   3     5331.73     5164.37     95.62 o 
  12  11   3     2419.49     2432.04     80.08 o 
  13  11   3        0.92      -33.80     67.24 o 
  14  11   3       28.86      -13.78     69.24 o 
  15  11   3      778.89      725.18     77.84 o 
 -10  12   3      300.71      275.05     40.26 o 
  -9  12   3        0.46       12.97     47.64 o 
  -8  12   3       68.74       59.77     37.93 o 
  -7  12   3     1141.15     1149.13     51.34 o 
  -6  12   3      135.47      182.02     43.34 o 
  -5  12   3      784.67      816.96     79.55 o 
  -4  12   3       36.27       80.37     32.22 o 
  -3  12   3     2915.34     3056.65     60.65 o 
  -2  12   3     3498.38     3783.49     70.30 o 
  -1  12   3      252.05      286.40     53.46 o 
   0  12   3     4032.06     4302.00     75.96 o 
   1  12   3      247.54      309.72     60.65 o 
   2  12   3      702.44      716.12     73.13 o 
   3  12   3      753.48      765.93     92.09 o 
   4  12   3     3164.13     2718.80    149.26 o 
   5  12   3      402.42      374.49     55.58 o 
   6  12   3     1180.82     1163.62     63.12 o 
   7  12   3      165.43      179.27     50.53 o 
   8  12   3     1513.59     1406.60     54.21 o 
   9  12   3      382.25      370.15     49.23 o 
  10  12   3     1378.86     1394.49     51.48 o 
  11  12   3      121.49      109.52     72.66 o 
  12  12   3       30.26      -10.25     68.77 o 
  13  12   3      493.11      484.83     75.96 o 
  14  12   3        0.09       -7.30     68.66 o 
  -9  13   3       72.96       69.54     42.18 o 
  -8  13   3      105.24      110.52     39.55 o 
  -7  13   3        1.66       45.96     37.16 o 
  -6  13   3      291.70      309.72     37.31 o 
  -5  13   3        2.48       23.50     34.39 o 
  -4  13   3      576.12      656.69     63.65 o 
  -3  13   3      335.46      380.73     48.17 o 
  -2  13   3     1077.43     1128.88     59.12 o 
  -1  13   3      149.97      174.17     52.76 o 
   0  13   3        5.24       40.75     50.40 o 
   1  13   3      424.51      439.37     62.77 o 
   2  13   3      385.54      408.99     72.19 o 
   3  13   3      625.15      665.12     86.20 o 
   4  13   3     2233.06     2226.20     56.09 o 
   5  13   3     5706.54     5603.75     78.78 o 
   6  13   3     2490.19     2324.64     66.18 o 
   7  13   3      147.97      180.18     55.58 o 
   8  13   3      392.54      361.12     52.41 o 
   9  13   3     1561.02     1638.33     56.22 o 
  10  13   3       35.63       35.72     48.59 o 
  11  13   3      106.67      123.08     47.58 o 
  12  13   3     1148.82     1184.46     77.25 o 
  13  13   3       22.13       24.61     71.36 o 
  14  13   3      122.47      114.11     70.42 o 
  -8  14   3      145.35      191.77     41.26 o 
  -7  14   3       82.75       90.13     38.51 o 
  -6  14   3      549.65      562.37     58.17 o 
  -5  14   3       50.10       52.35     38.81 o 
  -4  14   3      373.84      339.31     35.39 o 
  -3  14   3       13.52       63.83     47.93 o 
  -2  14   3     2425.39     2453.47     68.54 o 
  -1  14   3      189.92      242.36     55.94 o 
   0  14   3      187.32      175.47     59.94 o 
   1  14   3     5375.86     5253.05     94.09 o 
   2  14   3       34.30       38.39     69.36 o 
   3  14   3       36.28       66.54     38.71 o 
   4  14   3     4568.44     4542.47     88.97 o 
   5  14   3     3385.27     3281.46     69.48 o 
   6  14   3      221.37      204.08     66.30 o 
   7  14   3      142.70      140.61     65.71 o 
   8  14   3     2931.00     3090.22     82.08 o 
   9  14   3     2230.68     2390.55     65.87 o 
  10  14   3       11.65       25.79     51.16 o 
  11  14   3      765.68      747.11     54.45 o 
  12  14   3      361.63      335.51     78.31 o 
  13  14   3      141.06      178.53     79.61 o 
  -7  15   3      144.93      134.76     41.30 o 
  -6  15   3        1.46       45.91     38.87 o 
  -5  15   3      486.40      466.75     39.55 o 
  -4  15   3      161.08      208.65     39.32 o 
  -3  15   3      485.77      399.80     39.91 o 
  -2  15   3       71.77       79.84     56.29 o 
  -1  15   3        1.48       26.85     54.17 o 
   0  15   3     4069.09     3995.69     84.32 o 
   1  15   3      611.15      681.14     74.90 o 
   2  15   3      837.22      787.13     79.84 o 
   3  15   3     1143.86     1115.48     51.36 o 
   4  15   3      172.81      162.13     51.71 o 
   5  15   3       12.30      -15.66     57.59 o 
   6  15   3      721.73      593.17     61.47 o 
   7  15   3     1033.97     1041.97     65.12 o 
   8  15   3     1694.30     1835.33     76.55 o 
   9  15   3       14.20       44.16     68.07 o 
  10  15   3      858.19      883.69     71.84 o 
  11  15   3      876.60      839.33     62.99 o 
  12  15   3      111.71      110.34     87.26 o 
  -6  16   3        0.70       11.12     40.59 o 
  -5  16   3      104.61       97.85     42.94 o 
  -4  16   3      206.94      143.62     45.40 o 
  -3  16   3       69.96       90.45     39.77 o 
  -2  16   3       12.16       33.30     42.26 o 
  -1  16   3      259.50      307.24     60.53 o 
   0  16   3     2306.23     2382.93     75.25 o 
   1  16   3       95.55      102.45     73.01 o 
   2  16   3      366.00      338.69     83.73 o 
   3  16   3      178.47      197.37     49.79 o 
   4  16   3       37.37       88.68     58.17 o 
   5  16   3        7.46       56.76     48.40 o 
   6  16   3       26.04       82.91     58.17 o 
   7  16   3       81.13       98.10     61.00 o 
   8  16   3        7.66       74.90     68.89 o 
   9  16   3        9.87       12.25     70.66 o 
  10  16   3      570.01      560.20     72.90 o 
  11  16   3      415.48      300.06     78.19 o 
  -4  17   3        8.90       61.80     43.27 o 
  -3  17   3      131.31      119.32     42.94 o 
  -2  17   3       27.79       38.68     43.87 o 
  -1  17   3      132.71      105.30     46.99 o 
   0  17   3      106.44      148.62     69.95 o 
   1  17   3      204.98      153.45     77.25 o 
   2  17   3     1136.44     1070.47     46.27 o 
   3  17   3      163.71      196.29     44.58 o 
   4  17   3      580.40      546.89     61.00 o 
   5  17   3       34.88        1.88     60.77 o 
   6  17   3      348.52      344.93     73.01 o 
   7  17   3      510.38      548.42     65.59 o 
   8  17   3      350.44      326.56     75.25 o 
   9  17   3        0.43       -6.48     64.53 o 
  -2  18   3       93.98       63.76     47.89 o 
  -1  18   3      163.21      149.14     50.24 o 
   0  18   3      457.95      397.47     63.18 o 
   1  18   3       88.49       77.88     54.54 o 
   2  18   3      350.44      192.77     78.00 o 
   3  18   3     1039.53      754.60    379.85 o 
   4  18   3        6.80       27.91     61.71 o 
   5  18   3      230.00      145.67     64.30 o 
   6  18   3       64.07       83.96     64.77 o 
   7  18   3       45.36       28.38     66.42 o 
  -5 -16   4        6.52       47.62     47.11 o 
  -4 -16   4       77.92      104.98     47.33 o 
  -3 -16   4      819.16      677.11     46.79 o 
  -2 -16   4      155.91      160.30     44.56 o 
  -1 -16   4      128.68       96.61     44.41 o 
   0 -16   4      296.57      255.72     39.02 o 
   1 -16   4       21.35        8.37     40.55 o 
   2 -16   4      116.78      131.54     56.53 o 
   3 -16   4      290.17      231.88     56.06 o 
   4 -16   4       60.46       58.41     56.64 o 
  -7 -15   4      156.80      152.34     38.51 o 
  -6 -15   4       83.35       82.29     42.43 o 
  -5 -15   4       33.54       46.73     44.96 o 
  -4 -15   4     1191.49     1038.82     48.13 o 
  -3 -15   4      710.02      642.82     41.50 o 
  -2 -15   4       53.10       76.02     39.14 o 
  -1 -15   4      821.79      754.04     45.40 o 
   0 -15   4        0.88       37.09     35.85 o 
   1 -15   4        8.15       40.57     35.03 o 
   2 -15   4      393.29      372.55     37.12 o 
   3 -15   4       27.90       63.36     51.82 o 
   4 -15   4      274.69      222.45     54.05 o 
   5 -15   4       90.07      132.72     53.46 o 
   6 -15   4       13.15       40.51     54.88 o 
  -9 -14   4      258.76      172.24     65.32 o 
  -8 -14   4      855.56      805.93     86.05 o 
  -7 -14   4        7.36       26.11     45.81 o 
  -6 -14   4       44.83       53.89     44.22 o 
  -5 -14   4      235.10      236.20     38.45 o 
  -4 -14   4      587.11      542.37     70.30 o 
  -3 -14   4      279.17      337.90     42.70 o 
  -2 -14   4       42.74       71.28     36.21 o 
  -1 -14   4      154.06      150.81     36.42 o 
   0 -14   4      104.20      141.12     37.54 o 
   1 -14   4      208.66      226.29     37.21 o 
   2 -14   4       74.12       84.53     33.91 o 
   3 -14   4      178.55      242.94     57.70 o 
   4 -14   4      468.62      472.35     53.70 o 
   5 -14   4      227.42      248.60     52.17 o 
   6 -14   4        7.22       31.56     52.17 o 
   7 -14   4        9.19      -33.09     52.29 o 
 -10 -13   4      745.88      682.75     45.25 o 
  -9 -13   4     1097.47      979.19    253.42 o 
  -8 -13   4       18.26       48.69     38.76 o 
  -7 -13   4       33.73       67.52     40.61 o 
  -6 -13   4       58.82       27.46     42.30 o 
  -5 -13   4      402.14      431.71     39.93 o 
  -4 -13   4       45.63       20.58     36.96 o 
  -3 -13   4      285.78      261.68     37.88 o 
  -2 -13   4      269.50      282.61     34.17 o 
  -1 -13   4      910.92     1014.50     67.65 o 
   0 -13   4     4230.77     4604.44    161.45 o 
   1 -13   4      140.49      171.91     34.43 o 
   2 -13   4       33.82       35.36     33.13 o 
   3 -13   4      328.12      333.46     30.36 o 
   4 -13   4       80.18       68.18     48.64 o 
   5 -13   4      216.79      242.59     50.64 o 
   6 -13   4       69.29       24.97     50.40 o 
   7 -13   4       65.53      110.34     43.10 o 
   8 -13   4      116.85      141.20     53.35 o 
   9 -13   4        2.92       56.64     45.81 o 
 -11 -12   4     2594.36     2330.50    256.84 o 
 -10 -12   4      137.75      136.93     44.63 o 
  -9 -12   4       10.65       19.23     45.77 o 
  -8 -12   4      212.38      247.75     36.32 o 
  -7 -12   4      142.57      135.25     37.46 o 
  -6 -12   4     1402.40     1361.29     41.91 o 
  -5 -12   4      482.72      510.57     37.44 o 
  -4 -12   4     1977.31     1980.43     99.69 o 
  -3 -12   4      629.84      695.13     38.38 o 
  -2 -12   4      790.29      782.46     35.64 o 
  -1 -12   4     7500.47     7410.23    379.90 o 
   0 -12   4     3077.77     3216.93    159.92 o 
   1 -12   4        5.13       37.80     31.54 o 
   2 -12   4       14.55       60.96     31.56 o 
   3 -12   4       15.36       44.76     31.92 o 
   4 -12   4      421.47      500.20     33.03 o 
   5 -12   4       65.10      105.63     48.75 o 
   6 -12   4      165.80      286.75     50.05 o 
   7 -12   4      279.43      247.42     50.40 o 
   8 -12   4       14.29       20.49     50.17 o 
   9 -12   4      132.74       89.38     52.29 o 
  10 -12   4      201.30       43.57     46.40 o 
 -12 -11   4      479.40      430.41     70.95 o 
 -11 -11   4      142.15      110.99     42.23 o 
 -10 -11   4      170.20      211.34     40.74 o 
  -9 -11   4      144.96      182.99     45.34 o 
  -8 -11   4        1.51       13.49     40.36 o 
  -7 -11   4     1242.33     1195.52     41.40 o 
  -6 -11   4        5.72        9.52     35.18 o 
  -5 -11   4     2070.91     2064.01     46.73 o 
  -4 -11   4     2626.07     2577.79     43.12 o 
  -3 -11   4      913.36      910.44     73.43 o 
  -2 -11   4     1454.65     1365.80     39.19 o 
  -1 -11   4     2926.47     2760.47    141.85 o 
   0 -11   4     1410.31     1408.30     42.34 o 
   1 -11   4      105.87      101.57     31.04 o 
   2 -11   4     1599.50     1692.53     36.03 o 
   3 -11   4      595.13      712.76     32.97 o 
   4 -11   4      264.64      291.50     28.24 o 
   5 -11   4      434.63      504.85     39.10 o 
   6 -11   4      122.11      145.55     47.11 o 
   7 -11   4      322.02      430.07     41.92 o 
   8 -11   4        1.41        0.12     49.70 o 
   9 -11   4      193.45      252.48     42.87 o 
  10 -11   4      339.13      363.77     54.64 o 
  11 -11   4      119.47      122.12     56.53 o 
 -12 -10   4      252.77      240.41     46.37 o 
 -11 -10   4        1.60       62.03     40.29 o 
 -10 -10   4      738.60      794.96     44.89 o 
  -9 -10   4      567.24      548.84     43.09 o 
  -8 -10   4       41.87       64.95     35.89 o 
  -7 -10   4      344.23      375.75     37.77 o 
  -6 -10   4     3169.84     3146.93     45.42 o 
  -5 -10   4       74.40       46.82     41.63 o 
  -4 -10   4     1564.49     1517.97     39.68 o 
  -3 -10   4     6166.32     6168.27    215.33 o 
  -2 -10   4      162.65      155.65     33.43 o 
  -1 -10   4      955.25      995.18     35.34 o 
   0 -10   4      941.03      968.15     34.24 o 
   1 -10   4       29.06       25.13     30.90 o 
   2 -10   4     1646.88     1697.15    111.58 o 
   3 -10   4      125.61      153.05     32.09 o 
   4 -10   4      117.70      156.00     30.87 o 
   5 -10   4       39.17       80.90     44.51 o 
   6 -10   4        0.43       14.13     44.51 o 
   7 -10   4        6.13       56.17     46.05 o 
   8 -10   4      111.48      113.52     47.81 o 
   9 -10   4       71.34      173.11     49.58 o 
  10 -10   4      438.39      493.66     53.35 o 
  11 -10   4      384.72      392.39     55.11 o 
  12 -10   4      103.33      112.93     55.70 o 
 -13  -9   4      698.08      636.39     67.36 o 
 -12  -9   4      146.67      188.77     59.82 o 
 -11  -9   4       36.82       62.48     40.08 o 
 -10  -9   4      914.82      896.42     42.20 o 
  -9  -9   4       12.85       35.59     38.31 o 
  -8  -9   4      976.50     1024.23     41.13 o 
  -7  -9   4     1171.09     1153.02     40.61 o 
  -6  -9   4       16.28       64.85     35.61 o 
  -5  -9   4      935.43      962.26     38.39 o 
  -4  -9   4     9914.41     9805.54     62.29 o 
  -3  -9   4    12685.31    12894.26    388.68 o 
  -2  -9   4     1053.23     1009.59     35.96 o 
  -1  -9   4     2800.45     2786.85     84.67 o 
   0  -9   4     2470.57     2558.77     54.17 o 
   1  -9   4      696.36      720.97     31.29 o 
   2  -9   4     4127.09     4400.96    144.50 o 
   3  -9   4      167.07      248.31     58.12 o 
   4  -9   4        0.16       19.74     30.71 o 
   5  -9   4      264.52      303.23     31.60 o 
   6  -9   4     1411.30     1516.67     43.81 o 
   7  -9   4      413.22      412.29     36.74 o 
   8  -9   4      313.26      309.48     38.51 o 
   9  -9   4      355.57      404.87     47.69 o 
  10  -9   4      707.29      683.73     43.22 o 
  11  -9   4      371.48      408.76     42.04 o 
  12  -9   4       23.79       68.30     53.94 o 
  13  -9   4        3.97      -40.27     43.69 o 
 -13  -8   4      135.05       83.96     63.95 o 
 -12  -8   4     1018.59     1045.38     66.54 o 
 -11  -8   4     1165.84     1180.38     85.02 o 
 -10  -8   4        0.93       40.59     38.93 o 
  -9  -8   4     1056.91     1078.63     53.88 o 
  -8  -8   4     1698.14     1720.34     42.97 o 
  -7  -8   4     2358.37     2373.09     75.43 o 
  -6  -8   4      380.23      377.22     38.06 o 
  -5  -8   4     6353.54     5951.31     73.84 o 
  -4  -8   4    24960.35    24841.87    116.17 o 
  -3  -8   4    15121.39    15450.89     70.04 o 
  -2  -8   4     1313.33     1320.65     37.22 o 
  -1  -8   4     6848.92     6977.44    229.58 o 
   0  -8   4        1.32        8.36     31.50 o 
   1  -8   4     8877.55     9344.92     89.74 o 
   2  -8   4     1850.53     1806.44     36.77 o 
   3  -8   4      717.35      801.01     76.49 o 
   4  -8   4      441.26      504.50     30.80 o 
   5  -8   4     1973.96     2188.31     66.71 o 
   6  -8   4     5886.07     6147.93     66.89 o 
   7  -8   4     1826.68     2060.50     51.23 o 
   8  -8   4        6.19      171.11     45.69 o 
   9  -8   4      890.90      925.38     49.34 o 
  10  -8   4       53.89      -15.07     46.99 o 
  11  -8   4       92.13       60.06     48.75 o 
  12  -8   4        1.38       32.38     40.39 o 
  13  -8   4       30.01       10.72     43.81 o 
 -14  -7   4       35.26      111.05     67.12 o 
 -13  -7   4      723.90      715.76     66.30 o 
 -12  -7   4     1031.45     1049.97     54.41 o 
 -11  -7   4       91.52       99.33     36.34 o 
 -10  -7   4       11.96       90.92     36.16 o 
  -9  -7   4     5439.91     5734.03     89.03 o 
  -8  -7   4     6678.53     6955.97     64.59 o 
  -7  -7   4     6549.87     6668.27     52.01 o 
  -6  -7   4      218.13      229.48     40.83 o 
  -5  -7   4     3248.31     3227.43     47.63 o 
  -4  -7   4     7856.58     7825.19    122.30 o 
  -3  -7   4      434.65      363.20     37.10 o 
  -2  -7   4      108.04      119.13     30.71 o 
  -1  -7   4      690.99      691.89     31.80 o 
   0  -7   4       13.84      -11.52     28.34 o 
   1  -7   4      149.06      195.51     29.23 o 
   2  -7   4      209.97      261.50     28.27 o 
   3  -7   4      102.43       99.32     24.16 o 
   4  -7   4      384.06      398.76     29.85 o 
   5  -7   4     7221.66     7690.25    233.41 o 
   6  -7   4     4576.52     4491.83     60.88 o 
   7  -7   4     4351.79     4605.12     61.59 o 
   8  -7   4      679.60      855.78     39.92 o 
   9  -7   4      502.32      543.95     47.34 o 
  10  -7   4        0.05       14.37     38.39 o 
  11  -7   4       42.84       96.21     46.99 o 
  12  -7   4        2.77       60.06     39.22 o 
  13  -7   4       34.18       14.72     53.46 o 
  14  -7   4       79.80       78.43     55.94 o 
 -14  -6   4      294.71      318.78     69.01 o 
 -13  -6   4       98.36       53.82     64.06 o 
 -12  -6   4      320.62      457.16     62.41 o 
 -11  -6   4      136.51      169.15     40.75 o 
 -10  -6   4     2820.23     2980.88    104.75 o 
  -9  -6   4     5488.81     5636.63    161.45 o 
  -8  -6   4     3511.44     3917.94    132.95 o 
  -7  -6   4     2439.08     2362.27     44.97 o 
  -6  -6   4      714.45      752.33     36.92 o 
  -5  -6   4     1207.85     1196.48     41.37 o 
  -4  -6   4      395.27      465.73     35.92 o 
  -3  -6   4       21.77       33.46     27.58 o 
  -2  -6   4     4135.24     4423.89     49.22 o 
  -1  -6   4    14093.92    14149.36    123.77 o 
   0  -6   4    11364.46    11930.65     58.40 o 
   1  -6   4     2656.09     2582.98     50.64 o 
   2  -6   4     1128.76     1170.55     33.09 o 
   3  -6   4      173.98      251.74     77.72 o 
   4  -6   4     1711.49     1846.34     32.96 o 
   5  -6   4      172.36      249.65     27.75 o 
   6  -6   4     4967.14     5148.24     55.47 o 
   7  -6   4     1278.03     1422.22     43.34 o 
   8  -6   4     1505.88     1492.76     50.52 o 
   9  -6   4       22.26       58.29     36.98 o 
  10  -6   4     1486.60     1394.31     43.81 o 
  11  -6   4       49.47       88.68     39.10 o 
  12  -6   4       23.17       -1.41     49.70 o 
  13  -6   4       98.72      112.46     51.70 o 
  14  -6   4       79.61       73.25     55.11 o 
 -14  -5   4     1065.33      935.63     68.42 o 
 -13  -5   4      947.26      947.40     68.18 o 
 -12  -5   4      767.13      902.06     64.65 o 
 -11  -5   4      256.59      235.29     59.47 o 
 -10  -5   4       36.96       53.89     39.96 o 
  -9  -5   4     1933.51     1983.01     60.82 o 
  -8  -5   4     1245.91     1328.15     46.63 o 
  -7  -5   4     6505.67     6749.80     55.44 o 
  -6  -5   4     2032.45     1977.38     44.58 o 
  -5  -5   4      281.11      371.46     44.51 o 
  -4  -5   4     1234.04     1299.15     42.10 o 
  -3  -5   4     3253.85     3266.27     43.24 o 
  -2  -5   4     9772.56     9408.55     57.61 o 
  -1  -5   4    27608.26    27128.94     87.66 o 
   0  -5   4     6968.29     6681.17    207.67 o 
   1  -5   4      587.67      681.63     31.08 o 
   2  -5   4      198.57      208.43     51.70 o 
   3  -5   4    15904.33    16698.52    205.73 o 
   4  -5   4    30314.96    31024.24    368.54 o 
   5  -5   4     1348.82     1720.59    155.15 o 
   6  -5   4     5501.12     5640.72     63.24 o 
   7  -5   4     4862.10     4900.59     61.35 o 
   8  -5   4     1255.86     1325.89     48.99 o 
   9  -5   4     2006.85     2065.80     52.99 o 
  10  -5   4      492.76      467.75     46.63 o 
  11  -5   4       23.17       51.58     38.63 o 
  12  -5   4      147.39      178.65     48.52 o 
  13  -5   4       42.88       89.74     50.17 o 
  14  -5   4        6.06        4.71     52.05 o 
  15  -5   4        5.12       -3.04     36.34 o 
 -14  -4   4     1337.37     1193.06     69.24 o 
 -13  -4   4      106.42      148.97     51.46 o 
 -12  -4   4       22.27       10.13     50.64 o 
 -11  -4   4     1034.29     1240.63     54.17 o 
 -10  -4   4     2453.91     2539.79    114.76 o 
  -9  -4   4      317.09      379.63     39.01 o 
  -8  -4   4     2218.19     2270.02     44.03 o 
  -7  -4   4    21980.99    21939.58    588.28 o 
  -6  -4   4     5571.22     5648.19     76.13 o 
  -5  -4   4    18186.34    17542.14    293.07 o 
  -4  -4   4     4703.60     4532.41     58.94 o 
  -3  -4   4     3955.13     4151.04     46.91 o 
  -2  -4   4     1503.44     1160.08     36.38 o 
  -1  -4   4     8442.00     8822.14     72.13 o 
   0  -4   4     1155.25     1198.55     32.75 o 
   1  -4   4      259.82      267.93     24.81 o 
   2  -4   4    19063.36    19457.21     74.13 o 
   3  -4   4    30092.34    30571.60    156.98 o 
   4  -4   4    43099.71    45255.22    829.46 o 
   5  -4   4    37827.85    40790.60    433.49 o 
   6  -4   4      322.34      276.74     43.22 o 
   7  -4   4      132.53      138.96     42.28 o 
   8  -4   4     3825.51     4007.12     52.40 o 
   9  -4   4     1858.10     2007.39     52.17 o 
  10  -4   4     1295.20     1184.81     50.05 o 
  11  -4   4       85.31       97.15     37.45 o 
  12  -4   4      238.16      339.63     48.05 o 
  13  -4   4      654.95      729.19     52.17 o 
  14  -4   4      295.86      423.59     43.22 o 
  15  -4   4      185.89      187.44     33.75 o 
 -14  -3   4      284.01      193.37     65.12 o 
 -13  -3   4      408.80      434.31     51.23 o 
 -12  -3   4     1180.59     1211.66     63.83 o 
 -11  -3   4     4087.56     4348.63     73.37 o 
 -10  -3   4     2661.55     2399.30     55.82 o 
  -9  -3   4      314.91      328.56     35.96 o 
  -8  -3   4     8814.21     8470.21     58.98 o 
  -7  -3   4       75.18       63.44     34.14 o 
  -6  -3   4    30318.49    31146.76     94.28 o 
  -5  -3   4     8305.21     8211.86     93.45 o 
  -4  -3   4     5843.82     6156.92    124.76 o 
  -3  -3   4     9575.42     9929.44     63.47 o 
  -2  -3   4     1013.64      897.09     33.79 o 
  -1  -3   4     7018.64     6488.36    247.07 o 
   0  -3   4      231.93      303.70     32.74 o 
   1  -3   4     1735.42     1591.60     32.27 o 
   2  -3   4     7548.81     7482.42     51.50 o 
   3  -3   4     8032.40     8701.12    160.92 o 
   4  -3   4      704.93      751.60     26.81 o 
   5  -3   4     7505.94     7803.69     59.53 o 
   6  -3   4        3.40       28.50     34.39 o 
   7  -3   4       37.77       55.47     32.50 o 
   8  -3   4       97.49      140.14     35.45 o 
   9  -3   4     1488.50     1574.02     51.46 o 
  10  -3   4      421.31      441.49     46.28 o 
  11  -3   4     4255.19     4443.43     61.24 o 
  12  -3   4      494.25      553.49     48.28 o 
  13  -3   4      256.43      276.63     49.93 o 
  14  -3   4      209.01      260.41     30.25 o 
  15  -3   4       18.42        5.19     33.76 o 
  16  -3   4       66.65       82.30     35.73 o 
 -14  -2   4      596.90      594.11     65.12 o 
 -13  -2   4      312.12      368.13     52.05 o 
 -12  -2   4     2013.36     1994.08     65.71 o 
 -11  -2   4      115.51      170.05     55.11 o 
 -10  -2   4       95.21      108.70     55.47 o 
  -9  -2   4        5.83       60.37     35.26 o 
  -8  -2   4      850.55      891.48     42.54 o 
  -7  -2   4      342.41      409.04     33.03 o 
  -6  -2   4     2725.35     2688.08     66.24 o 
  -5  -2   4    15077.09    15298.71    210.97 o 
  -4  -2   4    19086.33    19850.28    227.56 o 
  -3  -2   4    23047.83    23195.64    594.28 o 
  -2  -2   4     9929.47    10202.83    244.24 o 
  -1  -2   4     3473.39     3396.79    102.51 o 
   0  -2   4     8056.36     8574.42    177.00 o 
   1  -2   4     1780.60     1918.90     38.69 o 
   2  -2   4      312.04      358.49     29.76 o 
   3  -2   4      105.10       85.08     27.06 o 
   4  -2   4      426.45      447.79     31.97 o 
   5  -2   4     2918.19     3142.95    112.11 o 
   6  -2   4     4033.67     3815.28     52.40 o 
   7  -2   4     8473.15     8478.22     71.84 o 
   8  -2   4      772.49      735.19     45.69 o 
   9  -2   4     1373.87     1491.58     42.39 o 
  10  -2   4      876.78      923.97     40.75 o 
  11  -2   4     2697.12     2828.66     55.23 o 
  12  -2   4      954.23      874.98     49.46 o 
  13  -2   4      661.81      711.05     40.39 o 
  14  -2   4     1000.85      953.40     35.76 o 
  15  -2   4       95.78      131.47     31.31 o 
  16  -2   4      284.00      215.81     41.16 o 
 -14  -1   4      116.91       71.60     63.47 o 
 -13  -1   4       67.82       36.27     57.47 o 
 -12  -1   4        1.04      117.06     58.76 o 
 -11  -1   4      811.60      811.39     61.94 o 
 -10  -1   4     2114.58     2017.63     52.40 o 
  -9  -1   4       41.87      102.22     56.29 o 
  -8  -1   4     9026.78     8711.35    234.37 o 
  -7  -1   4     6746.61     6500.00    132.75 o 
  -6  -1   4     1549.68     1603.60     61.53 o 
  -5  -1   4    17016.30    15669.06    521.08 o 
  -4  -1   4    34175.36    34962.43    440.51 o 
  -3  -1   4     2449.94     2495.87     42.97 o 
  -2  -1   4     1003.05     1058.18     33.59 o 
  -1  -1   4      957.52     1080.86     32.23 o 
   0  -1   4    19427.91    19398.67    214.51 o 
   1  -1   4    18527.45    19896.63     87.39 o 
   2  -1   4     6193.85     7249.84     96.80 o 
   3  -1   4      877.30      770.47     35.30 o 
   4  -1   4      134.66      211.47     27.30 o 
   5  -1   4    26160.04    27439.05    377.02 o 
   6  -1   4    29730.58    29104.16    119.53 o 
   7  -1   4    10991.88    10717.48     79.49 o 
   8  -1   4      543.20      633.68     46.16 o 
   9  -1   4      520.32      548.66     38.04 o 
  10  -1   4       83.41      177.94     45.10 o 
  11  -1   4     1524.14     1589.33     44.28 o 
  12  -1   4       56.54       95.86     35.92 o 
  13  -1   4     1227.21     1308.23     44.40 o 
  14  -1   4     1006.58      994.00    105.87 o 
  15  -1   4      220.80      213.04     38.30 o 
  16  -1   4      534.16      565.87     34.53 o 
 -14   0   4      192.83      235.53     50.40 o 
 -13   0   4      356.17      394.39     49.46 o 
 -12   0   4      341.56      353.39     50.22 o 
 -11   0   4      801.38      784.47     50.61 o 
 -10   0   4       48.29      101.25     40.20 o 
  -9   0   4     4258.22     4193.95     54.20 o 
  -8   0   4    26074.15    24446.07    296.64 o 
  -7   0   4     6423.17     6035.18    102.41 o 
  -6   0   4      186.72      227.88     30.81 o 
  -5   0   4    16341.72    14816.72    285.90 o 
  -4   0   4      377.75      447.09     34.39 o 
  -3   0   4    13686.29    14015.00    297.94 o 
  -2   0   4      468.61      469.35     31.11 o 
  -1   0   4    26440.30    26170.51    900.84 o 
   0   0   4    49977.01    51149.74   1424.60 o 
   1   0   4     4652.12     4687.85    163.45 o 
   2   0   4    61883.77    67285.83    160.09 o 
   3   0   4    12988.66    13738.73    207.20 o 
   4   0   4    18652.56    20786.77    160.98 o 
   5   0   4    16917.85    17798.24     74.02 o 
   6   0   4    24951.55    25332.45    115.53 o 
   7   0   4       89.38       63.83     42.28 o 
   8   0   4     1310.87     1274.78     47.69 o 
   9   0   4     3083.82     3131.67     47.93 o 
  10   0   4     4234.14     4421.88     59.94 o 
  11   0   4        0.42       36.74     35.21 o 
  12   0   4      699.86      750.15     39.80 o 
  13   0   4      836.01      993.24     72.01 o 
  14   0   4       24.91       33.60     31.68 o 
  15   0   4      638.35      638.60     40.80 o 
  16   0   4      833.83      787.19     42.26 o 
 -14   1   4      174.84      188.21     47.28 o 
 -13   1   4       80.43      104.37     42.97 o 
 -12   1   4      333.21      367.02     42.93 o 
 -11   1   4        0.29       27.15     38.54 o 
 -10   1   4     2392.01     2473.28     84.73 o 
  -9   1   4     5351.96     5171.93     58.35 o 
  -8   1   4    14255.84    12743.38    340.16 o 
  -7   1   4     5641.89     5514.32     54.85 o 
  -6   1   4       64.81      100.14     30.23 o 
  -5   1   4        1.88       28.50     28.57 o 
  -4   1   4    21565.22    20585.85    564.45 o 
  -3   1   4     6567.32     6889.93     95.24 o 
  -2   1   4     6249.62     6293.82    104.50 o 
  -1   1   4     1486.12     1632.67     38.60 o 
   0   1   4     3461.28     3209.45    117.16 o 
   1   1   4    13004.95    13002.55    332.66 o 
   2   1   4    28225.94    29522.52   1366.93 o 
   3   1   4    14035.84    15843.94    157.68 o 
   4   1   4     2108.09     2223.00     41.38 o 
   5   1   4     5983.60     6278.79     50.67 o 
   6   1   4     1802.56     1825.68     49.93 o 
   7   1   4     2512.27     2619.16     52.05 o 
   8   1   4     7731.40     8184.52     70.78 o 
   9   1   4     4612.54     4744.67     54.29 o 
  10   1   4       57.21       31.56     43.22 o 
  11   1   4      134.36      199.96     44.75 o 
  12   1   4      122.85      124.92     33.35 o 
  13   1   4       54.12       93.10     34.69 o 
  14   1   4      170.28      165.54     32.49 o 
  15   1   4       59.92      106.32     38.41 o 
  16   1   4      262.25      269.30     35.22 o 
 -14   2   4      221.30      268.61     45.37 o 
 -13   2   4     1025.16     1049.57     58.94 o 
 -12   2   4      345.76      342.32     41.12 o 
 -11   2   4      124.08      161.59     38.07 o 
 -10   2   4     1346.49     1338.20     41.41 o 
  -9   2   4      494.28      485.41     44.05 o 
  -8   2   4     3913.91     3741.63     50.82 o 
  -7   2   4    10855.73     9787.13    263.32 o 
  -6   2   4     1543.09     1276.85     52.70 o 
  -5   2   4     1836.11     1911.76     43.63 o 
  -4   2   4      991.14      989.62     35.88 o 
  -3   2   4     3567.05     3646.20     43.60 o 
  -2   2   4      105.17       87.92     32.42 o 
  -1   2   4     6859.42     6960.12    117.56 o 
   0   2   4     2475.48     2850.34     60.14 o 
   1   2   4    39062.50    39159.03    996.62 o 
   2   2   4    14364.13    13767.41    547.66 o 
   3   2   4    48233.32    48480.20   2971.21 o 
   4   2   4    18163.05    18353.74    943.15 o 
   5   2   4      148.79      180.98     31.44 o 
   6   2   4     8365.08     8594.10     78.67 o 
   7   2   4     1658.72     1807.42     48.05 o 
   8   2   4     3668.77     4080.13     57.94 o 
   9   2   4       15.94       48.28     32.97 o 
  10   2   4      282.13      334.80     44.40 o 
  11   2   4      443.92      434.95     30.49 o 
  12   2   4     1225.85     1271.23     66.95 o 
  13   2   4      356.12      334.83     29.65 o 
  14   2   4      676.02      713.41     43.16 o 
  15   2   4       55.12       56.85     27.89 o 
  16   2   4     1634.21     1491.35     90.46 o 
 -14   3   4      187.90      168.32     50.67 o 
 -13   3   4      883.11      829.67     56.11 o 
 -12   3   4      845.18      882.29     70.19 o 
 -11   3   4      666.47      700.29     40.00 o 
 -10   3   4       12.52       30.78     35.63 o 
  -9   3   4      200.94      214.51     48.22 o 
  -8   3   4     4489.82     4184.66     52.31 o 
  -7   3   4     7244.09     6650.85    100.04 o 
  -6   3   4      447.52      405.99     36.70 o 
  -5   3   4     7759.89     7148.62     60.97 o 
  -4   3   4     2433.46     2460.24     35.22 o 
  -3   3   4    12142.24    11712.47    109.39 o 
  -2   3   4     1559.45     1674.53     39.68 o 
  -1   3   4     3093.27     3194.99     46.54 o 
   0   3   4     4862.88     5333.73     86.98 o 
   1   3   4    10760.73    11020.48     69.59 o 
   2   3   4    48638.83    47851.26    994.10 o 
   4   3   4     2084.31     2071.65    119.49 o 
   5   3   4    25042.69    24609.88   1852.59 o 
   6   3   4      481.49      443.98     71.54 o 
   7   3   4     4512.21     4404.88    309.01 o 
   8   3   4    11404.48    11264.95   1010.70 o 
   9   3   4      957.91     1036.45     59.82 o 
  10   3   4      706.60      712.78     29.96 o 
  11   3   4     1442.09     1484.59     76.27 o 
  12   3   4     2852.48     2735.87    122.63 o 
  13   3   4     4150.02     4284.10    294.70 o 
  14   3   4       97.21       85.44     26.90 o 
  15   3   4       75.80       86.96     30.07 o 
  16   3   4      850.79      814.67     38.41 o 
  17   3   4       40.67       48.79     38.47 o 
 -14   4   4       31.61       70.26     50.54 o 
 -13   4   4      835.10      939.39     49.15 o 
 -12   4   4     3078.93     2951.97    105.99 o 
 -11   4   4     1386.99     1333.25     41.32 o 
 -10   4   4     1125.44      988.85     38.72 o 
  -9   4   4     1874.20     1857.47     50.05 o 
  -8   4   4      156.31      132.25     44.75 o 
  -7   4   4      273.37      315.96     54.17 o 
  -6   4   4     6640.91     5815.60     65.95 o 
  -5   4   4      589.43      561.02     46.99 o 
  -4   4   4      507.50      461.40     53.82 o 
  -3   4   4     1998.09     1765.84     44.16 o 
  -2   4   4     8771.72     7739.74     86.38 o 
  -1   4   4    44199.62    41968.93    348.99 o 
   0   4   4     7527.30     7495.45    173.00 o 
   1   4   4    21044.66    20863.66    216.06 o 
   2   4   4    92400.70    89804.95   3813.75 o 
   3   4   4     8353.68     7853.22    241.21 o 
   4   4   4      803.74      872.47     50.59 o 
   5   4   4    10856.97    11069.57    453.24 o 
   6   4   4     8953.13     8407.84    542.06 o 
   7   4   4     8113.94     8104.47    536.41 o 
   8   4   4     2081.93     1830.43    121.47 o 
   9   4   4    11138.90    10204.04    492.77 o 
  10   4   4        5.25       60.08     28.61 o 
  11   4   4    10740.65    10322.18    398.18 o 
  12   4   4     9184.26     9085.55    404.90 o 
  13   4   4      986.02      995.01     39.42 o 
  14   4   4      115.21      124.90     32.05 o 
  15   4   4       78.75       99.90     31.66 o 
  16   4   4       33.72       58.22     37.03 o 
  17   4   4       25.34       57.55     39.71 o 
 -13   5   4      451.78      487.43     44.71 o 
 -12   5   4     2936.83     2966.40     59.82 o 
 -11   5   4      491.63      486.68     43.05 o 
 -10   5   4        0.42       48.87     52.05 o 
  -9   5   4      166.43      143.44     43.69 o 
  -8   5   4     1068.87     1072.00     48.05 o 
  -7   5   4      432.24      346.11     54.41 o 
  -6   5   4      933.12      805.38     54.17 o 
  -5   5   4      745.81      680.55     45.22 o 
  -4   5   4     3079.14     2585.25     53.70 o 
  -3   5   4     7695.82     6679.51     78.67 o 
  -2   5   4    38706.73    33104.56    160.28 o 
  -1   5   4    31659.90    29142.53    143.85 o 
   0   5   4     2219.10     2219.71     50.67 o 
   1   5   4      474.11      417.58     39.52 o 
   2   5   4      120.71      149.21     34.53 o 
   3   5   4      254.42      363.15     42.63 o 
   4   5   4     4106.56     4398.22    192.41 o 
   5   5   4     1800.69     1917.43     87.71 o 
   6   5   4      163.17      214.66     26.57 o 
   7   5   4      910.93      821.57     52.50 o 
   8   5   4     1121.49     1093.50     68.47 o 
   9   5   4     6335.86     5964.17    125.83 o 
  10   5   4      568.31      597.25     44.92 o 
  11   5   4     4268.21     4249.94    192.38 o 
  12   5   4      546.92      551.33     32.36 o 
  13   5   4     3640.99     3510.16    124.07 o 
  14   5   4      789.79      795.88     36.11 o 
  15   5   4      295.79      280.83     36.94 o 
  16   5   4        0.83        1.92     39.41 o 
 -13   6   4       57.73       42.87     44.04 o 
 -12   6   4      419.44      354.80     39.17 o 
 -11   6   4        6.54       60.06     55.11 o 
 -10   6   4      175.96      129.42     43.69 o 
  -9   6   4      106.88      101.98     51.34 o 
  -8   6   4       19.69       43.69     51.34 o 
  -7   6   4      413.75      360.94     52.99 o 
  -6   6   4      495.56      349.28     50.40 o 
  -5   6   4     1911.12     1691.78     48.17 o 
  -4   6   4     1599.43     1368.99     55.00 o 
  -3   6   4    20049.04    17374.74    108.93 o 
  -2   6   4     2397.14     1990.90     60.18 o 
  -1   6   4    25252.37    22980.25    150.85 o 
   0   6   4     5808.13     5153.25     60.29 o 
   1   6   4     5142.23     4801.35     64.11 o 
   2   6   4    10808.15    10595.97    185.06 o 
   3   6   4      653.23      570.68     48.28 o 
   4   6   4      429.01      511.46     38.11 o 
   5   6   4    15712.54    15224.61    461.81 o 
   6   6   4    13835.73    12653.46    483.51 o 
   7   6   4      684.74      649.73     28.41 o 
   8   6   4       23.33       44.06     43.40 o 
   9   6   4     1353.89     1302.73     75.78 o 
  10   6   4     7398.16     6893.27    202.96 o 
  11   6   4       25.90       28.32     45.55 o 
  12   6   4      896.62      909.18     48.71 o 
  13   6   4     5400.23     5685.99    180.37 o 
  14   6   4       37.04       23.56     34.42 o 
  15   6   4        7.36       20.18     38.48 o 
  16   6   4      622.50      581.21     42.97 o 
 -13   7   4      107.89      151.72     44.34 o 
 -12   7   4      535.13      572.68     50.40 o 
 -11   7   4       82.38       99.39     55.23 o 
 -10   7   4       12.22       77.72     43.69 o 
  -9   7   4     1717.54     1684.01     58.76 o 
  -8   7   4      621.15      673.01     53.11 o 
  -7   7   4     2347.45     2089.94     51.23 o 
  -6   7   4      614.22      494.72     41.81 o 
  -5   7   4      683.86      620.26     44.51 o 
  -4   7   4     2575.96     2195.57     59.23 o 
  -3   7   4        9.03       32.03     45.69 o 
  -2   7   4     7911.99     6731.68     86.32 o 
  -1   7   4    22132.71    18393.97    134.25 o 
   0   7   4     4143.41     3539.76     94.33 o 
   1   7   4     4284.41     4014.06    122.07 o 
   2   7   4    10518.23    10103.88    320.16 o 
   3   7   4       73.74      314.90     44.04 o 
   4   7   4     6341.11     6213.17     79.84 o 
   5   7   4    21284.54    20468.54    114.21 o 
   6   7   4     4195.30     4060.59    115.97 o 
   7   7   4     1946.09     1899.92     42.59 o 
   8   7   4     2066.00     1869.85     41.14 o 
   9   7   4    25044.38    22587.67    452.33 o 
  10   7   4    10318.86     9801.34    245.18 o 
  11   7   4      325.58      292.80     49.32 o 
  12   7   4     5616.90     5573.01     82.79 o 
  13   7   4      392.03      399.02     39.32 o 
  14   7   4      568.24      631.79     41.00 o 
  15   7   4     1167.76     1181.03     65.65 o 
  16   7   4       57.97      102.87     41.62 o 
 -12   8   4      372.81      371.12     34.97 o 
 -11   8   4        1.56       36.86     55.94 o 
 -10   8   4     1805.11     1828.03     51.93 o 
  -9   8   4     1424.47     1348.15     57.82 o 
  -8   8   4     2109.79     1922.71     57.23 o 
  -7   8   4       18.68       71.25     49.11 o 
  -6   8   4      851.70      676.43     53.58 o 
  -5   8   4     3641.17     3154.04     62.77 o 
  -4   8   4    12321.31    10781.43     89.03 o 
  -3   8   4      423.66      308.42     50.76 o 
  -2   8   4     3182.48     2636.12     61.83 o 
  -1   8   4     5241.32     4600.53     81.73 o 
   0   8   4     2102.74     2082.45    164.87 o 
   1   8   4    22784.65    21393.96   1069.83 o 
   2   8   4     1298.95     1203.07     46.86 o 
   3   8   4      573.61      680.20     53.82 o 
   4   8   4     2237.77     2137.87     62.53 o 
   5   8   4     2292.09     2232.90     63.47 o 
   6   8   4      556.66      580.78     41.41 o 
   7   8   4       33.54       68.37     38.99 o 
   8   8   4    15675.42    16219.02    307.60 o 
   9   8   4     6126.95     5803.47    104.69 o 
  10   8   4     5835.62     5322.18     95.62 o 
  11   8   4     1870.30     1686.95     66.06 o 
  12   8   4     1899.76     1858.65     69.01 o 
  13   8   4      909.58      840.24     64.18 o 
  14   8   4      993.38     1116.83     44.76 o 
  15   8   4      327.09      372.11     43.44 o 
  16   8   4       58.47       62.55     44.79 o 
 -12   9   4      697.80      638.46     69.13 o 
 -11   9   4       47.57       68.93     37.43 o 
 -10   9   4      378.50      476.49     39.65 o 
  -9   9   4      463.86      431.25     44.75 o 
  -8   9   4       38.33      137.90     52.52 o 
  -7   9   4      100.47      114.58     39.80 o 
  -6   9   4     4458.31     4160.33     66.18 o 
  -5   9   4     1659.32     1503.36     56.53 o 
  -4   9   4     3722.03     3293.95     63.47 o 
  -3   9   4      962.53      942.50     74.37 o 
  -2   9   4       85.89       77.21     32.92 o 
  -1   9   4      586.59      553.96     68.66 o 
   0   9   4    13154.74    12420.76   1330.84 o 
   1   9   4    11108.17    10605.87   1254.35 o 
   2   9   4      382.71      386.34     34.97 o 
   3   9   4     3740.50     3716.13     60.06 o 
   4   9   4     9159.22     9046.66     88.09 o 
   5   9   4     3163.69     3049.59     68.77 o 
   6   9   4       31.36       48.75     50.76 o 
   7   9   4      878.09      847.35     48.88 o 
   8   9   4      411.46      453.09     45.12 o 
   9   9   4      508.80      507.90     46.35 o 
  10   9   4     1542.09     1534.21     74.43 o 
  11   9   4      163.63      170.87     65.83 o 
  12   9   4      242.95      243.89     59.71 o 
  13   9   4       27.51      118.47     70.54 o 
  14   9   4      101.34      119.08     44.56 o 
  15   9   4      146.45      165.22     40.12 o 
  16   9   4      493.82      536.53     46.86 o 
 -11  10   4       66.37       60.50     41.88 o 
 -10  10   4       28.69       28.76     35.09 o 
  -9  10   4      136.94      121.62     35.56 o 
  -8  10   4      158.93      226.37     77.49 o 
  -7  10   4      405.10      444.17     52.29 o 
  -6  10   4       76.59       80.04     31.37 o 
  -5  10   4      318.07      321.67     34.59 o 
  -4  10   4       39.07       71.54     35.86 o 
  -3  10   4      755.89      772.59     98.51 o 
  -2  10   4     4524.09     4074.56    303.83 o 
  -1  10   4       22.25       63.05     36.99 o 
   0  10   4        1.92       20.78     37.40 o 
   1  10   4     2242.98     2167.94    276.86 o 
   2  10   4     6228.73     5949.46    301.96 o 
   3  10   4    12883.52    12192.35     93.62 o 
   4  10   4      909.26      811.98     59.12 o 
   5  10   4      740.36      832.35     59.94 o 
   6  10   4     2554.12     2807.00     66.42 o 
   7  10   4      877.70      932.22     41.96 o 
   8  10   4      947.91      930.01     45.23 o 
   9  10   4     1475.06     1551.82     49.88 o 
  10  10   4      249.18      290.83     42.28 o 
  11  10   4       50.02       44.75     71.95 o 
  12  10   4     7397.16     7576.51     99.86 o 
  13  10   4     2218.61     2372.92     81.85 o 
  14  10   4        2.82       -2.49     40.04 o 
  15  10   4      971.10      981.34     51.08 o 
 -10  11   4      225.10      209.64     37.04 o 
  -9  11   4        0.17       11.86     49.81 o 
  -8  11   4        2.65       39.54     37.95 o 
  -7  11   4      700.71      617.08     34.50 o 
  -6  11   4        0.27        7.06     34.31 o 
  -5  11   4      234.62      239.73     34.76 o 
  -4  11   4       68.97      100.08     32.59 o 
  -3  11   4       70.80       79.37     38.95 o 
  -2  11   4     9627.29     8955.59    785.30 o 
  -1  11   4     7869.88     7543.82    722.83 o 
   0  11   4        0.36       17.38     37.86 o 
   1  11   4     4754.21     4574.54    469.58 o 
   2  11   4     4506.68     4170.35    198.91 o 
   3  11   4     1000.78      883.93     55.82 o 
   4  11   4      143.72      167.46     54.88 o 
   5  11   4     8968.84     8933.14     89.38 o 
   6  11   4     2510.06     2429.68     64.65 o 
   7  11   4      719.29      762.75     56.88 o 
   8  11   4     1072.86     1123.45     48.54 o 
   9  11   4     6086.84     6185.33    122.24 o 
  10  11   4        2.55       29.31     43.33 o 
  11  11   4     6329.92     6230.13    103.40 o 
  12  11   4     4401.88     4277.85     87.85 o 
  13  11   4      421.84      452.36     44.30 o 
  14  11   4      179.94      230.98     45.92 o 
  15  11   4      368.96      415.21     49.50 o 
 -10  12   4      222.89      229.33     42.80 o 
  -9  12   4        6.74       18.38     36.18 o 
  -8  12   4      671.35      621.32     40.26 o 
  -7  12   4       26.97       47.09     34.28 o 
  -6  12   4        0.27       44.87     36.14 o 
  -5  12   4       73.79       38.00     35.72 o 
  -4  12   4      167.67      184.14     33.89 o 
  -3  12   4     2616.12     2486.68    266.73 o 
  -2  12   4    11686.41    11084.12   1156.90 o 
  -1  12   4     2050.41     2079.44    218.16 o 
   0  12   4     2893.49     2747.87    293.94 o 
   1  12   4        2.00       35.84     44.02 o 
   2  12   4      130.56      109.42     36.65 o 
   3  12   4     8765.63     8268.55    347.22 o 
   4  12   4     2684.82     2561.93     57.00 o 
   5  12   4     3088.58     3058.07     67.71 o 
   6  12   4     1402.66     1434.12     61.94 o 
   7  12   4     1450.73     1606.87     67.24 o 
   8  12   4     6404.12     6297.84     81.49 o 
   9  12   4      317.78      383.74     41.31 o 
  10  12   4     1491.95     1584.63     53.37 o 
  11  12   4      596.61      630.34     51.76 o 
  12  12   4      207.07      213.28     46.94 o 
  13  12   4      461.23      489.23     50.78 o 
  14  12   4       32.12       28.69     47.95 o 
  -9  13   4       80.72       95.77     42.99 o 
  -8  13   4      232.05      208.74     47.11 o 
  -7  13   4      223.78      225.82     35.33 o 
  -6  13   4      125.60      120.55     37.70 o 
  -5  13   4      228.85      237.95     36.10 o 
  -4  13   4      703.96      718.23     44.63 o 
  -3  13   4     1151.83     1137.95     92.97 o 
  -2  13   4     1223.65     1327.36    112.76 o 
  -1  13   4     1403.67     1450.51    143.02 o 
   0  13   4      401.54      405.49     44.81 o 
   1  13   4       33.90       50.09     46.56 o 
   2  13   4      100.50       92.69     39.13 o 
   3  13   4     3296.08     3105.72     97.89 o 
   4  13   4     2171.49     2136.93     61.47 o 
   5  13   4      586.95      549.13     55.23 o 
   6  13   4     1349.10     1310.94     61.24 o 
   7  13   4     1312.63     1541.05     70.42 o 
   8  13   4      610.18      650.52     63.00 o 
   9  13   4      228.07      300.53     63.47 o 
  10  13   4      854.87      907.83     46.69 o 
  11  13   4      258.82      284.00     42.73 o 
  12  13   4      643.62      644.86     55.24 o 
  13  13   4      285.11      277.13     52.01 o 
  14  13   4       29.24       68.27     50.36 o 
  -8  14   4       14.90       92.45     41.63 o 
  -7  14   4      328.10      307.05     51.34 o 
  -6  14   4      236.16      213.41     40.69 o 
  -5  14   4       10.63       -3.87     36.58 o 
  -4  14   4      187.30      184.07     38.21 o 
  -3  14   4       19.00       14.55     36.72 o 
  -2  14   4      135.71      185.02     36.94 o 
  -1  14   4     4090.72     4168.50    362.00 o 
   0  14   4        2.24       36.73     42.96 o 
   1  14   4      456.50      405.04     50.43 o 
   2  14   4       57.06      102.38     37.78 o 
   3  14   4      844.85      827.92     48.41 o 
   4  14   4      110.21      155.56     54.17 o 
   5  14   4        0.73        7.18     54.17 o 
   6  14   4       53.80       51.93     57.23 o 
   7  14   4      119.91      113.88     56.88 o 
   8  14   4     3942.71     4124.53     75.60 o 
   9  14   4     2323.84     2284.48     76.31 o 
  10  14   4     1930.26     2014.57     71.95 o 
  11  14   4      384.68      379.31     47.00 o 
  12  14   4      251.42      220.05     60.90 o 
  13  14   4        4.19        9.04     57.75 o 
  -7  15   4      143.24      203.21     47.34 o 
  -6  15   4       51.21       17.43     43.02 o 
  -5  15   4      679.58      673.23     80.67 o 
  -4  15   4      340.64      363.79     38.33 o 
  -3  15   4      328.75      298.07     40.04 o 
  -2  15   4        2.58       29.63     38.84 o 
  -1  15   4     1123.64     1186.41     82.14 o 
   0  15   4     1195.49     1106.97     77.55 o 
   1  15   4      249.41      249.28     48.11 o 
   2  15   4        2.97       27.86     38.84 o 
   3  15   4     1800.88     1697.60     53.92 o 
   4  15   4        7.51       -2.47     56.06 o 
   5  15   4     3200.13     3014.97     68.89 o 
   6  15   4     2093.50     1924.95     66.65 o 
   7  15   4     1762.42     1833.21     66.18 o 
   8  15   4     5765.56     5783.92     89.15 o 
   9  15   4      547.46      556.78     69.60 o 
  10  15   4       43.79       68.66     64.77 o 
  11  15   4      593.14      566.44     67.48 o 
  12  15   4       86.06       93.03     78.43 o 
  -5  16   4      127.01      168.74     43.31 o 
  -4  16   4        1.33       -5.07     38.30 o 
  -3  16   4       73.18       69.68     41.13 o 
  -2  16   4       45.24       65.88     42.83 o 
  -1  16   4       31.32       64.48     42.34 o 
   0  16   4      371.16      361.13     48.69 o 
   1  16   4       31.85       42.99     34.85 o 
   2  16   4      483.64      496.14     43.17 o 
   3  16   4       56.54       52.99     45.34 o 
   4  16   4     1532.62     1425.05     62.89 o 
   5  16   4     4224.05     3959.19     74.43 o 
   6  16   4       69.04      127.77     59.23 o 
   7  16   4     1337.35     1347.80     66.30 o 
   8  16   4      691.11      757.45     63.59 o 
   9  16   4       12.41       50.87     68.42 o 
  10  16   4       77.54       81.49     69.13 o 
  11  16   4       26.01       34.98     66.30 o 
  -4  17   4       20.42      -18.74     44.78 o 
  -3  17   4        0.58       17.63     46.18 o 
  -2  17   4        8.32       10.12     44.97 o 
  -1  17   4        1.11       15.37     45.32 o 
   0  17   4      161.55      120.42     52.11 o 
   1  17   4        0.11       29.08     41.77 o 
   2  17   4      111.20      162.22     44.58 o 
   3  17   4      725.20      640.39     62.53 o 
   4  17   4      223.02      219.04     49.22 o 
   5  17   4      957.91      889.23     63.83 o 
   6  17   4      185.52      188.19     62.30 o 
   7  17   4        8.02      -17.31     62.77 o 
   8  17   4       65.23       51.23     62.30 o 
   9  17   4       38.23       57.94     73.60 o 
  10  17   4       36.36       74.54     73.13 o 
  -2  18   4        3.64       11.10     54.23 o 
  -1  18   4      388.35      286.76     55.46 o 
   0  18   4       14.48       34.09     41.20 o 
   1  18   4      154.82      103.23     43.20 o 
   2  18   4        4.47       22.82     47.96 o 
   3  18   4      220.22      155.80     61.24 o 
   4  18   4      154.01      149.44     63.00 o 
   5  18   4      766.42      679.02     65.95 o 
   6  18   4      962.60      803.50     68.07 o 
   7  18   4       42.57       86.56     63.83 o 
   8  18   4       77.74       55.00     66.77 o 
   3  19   4       54.27       67.71     64.42 o 
  -4 -16   5      377.58      266.50     47.99 o 
  -3 -16   5      295.10      267.96     41.69 o 
  -2 -16   5      369.38      379.89     43.84 o 
  -1 -16   5      400.52      333.23     46.01 o 
   0 -16   5      373.26      302.46     42.33 o 
   1 -16   5       18.82       64.27     43.98 o 
   2 -16   5        0.07       -8.14     41.17 o 
  -6 -15   5      229.16      213.43     48.27 o 
  -5 -15   5        0.05       14.78     43.39 o 
  -4 -15   5     1226.98     1128.86     46.60 o 
  -3 -15   5      806.80      738.11     50.52 o 
  -2 -15   5      249.38      229.88     38.08 o 
  -1 -15   5        8.64       43.21     37.05 o 
   0 -15   5        0.74      -25.47     36.20 o 
   1 -15   5       31.22       25.02     36.58 o 
   2 -15   5      259.49      286.78     36.75 o 
   3 -15   5       70.13       97.11     36.88 o 
   4 -15   5      151.69      131.42     54.29 o 
   5 -15   5        1.06       20.73     44.75 o 
  -8 -14   5      668.19      573.58    170.63 o 
  -7 -14   5     1600.13     1368.03     51.34 o 
  -6 -14   5      731.56      674.21     41.90 o 
  -5 -14   5      219.90      196.35     39.33 o 
  -4 -14   5     1189.68      938.85     41.54 o 
  -3 -14   5        0.71       32.51     41.67 o 
  -2 -14   5        7.48        9.44     37.44 o 
  -1 -14   5      867.46      918.14     40.83 o 
   0 -14   5       56.69       34.80     67.30 o 
   1 -14   5      139.36      119.03     35.44 o 
   2 -14   5      147.55      220.16     34.54 o 
   3 -14   5       26.45       10.54     34.60 o 
   4 -14   5       62.85       96.45     52.99 o 
   5 -14   5       66.14      127.30     53.23 o 
   6 -14   5      147.02      205.03     53.35 o 
   7 -14   5       24.62       38.39     56.41 o 
  -9 -13   5      439.98      348.85     69.48 o 
  -8 -13   5      174.99      132.09     40.36 o 
  -7 -13   5     1614.61     1585.47     66.01 o 
  -6 -13   5      813.67      854.09     43.00 o 
  -5 -13   5       30.73       60.18     39.43 o 
  -4 -13   5      298.34      284.26     39.52 o 
  -3 -13   5        0.65       27.92     35.51 o 
  -2 -13   5      158.05      137.58     34.82 o 
  -1 -13   5     1051.42     1029.86     40.05 o 
   0 -13   5      420.16      512.01     35.95 o 
   1 -13   5       33.88       47.91     33.37 o 
   2 -13   5      217.97      247.38     33.68 o 
   3 -13   5       22.81       51.18     33.51 o 
   4 -13   5      176.69      219.51     30.55 o 
   5 -13   5        6.15       35.21     51.23 o 
   6 -13   5       45.26       54.88     50.64 o 
   7 -13   5      227.18      271.80     53.82 o 
   8 -13   5      236.53      205.73     55.11 o 
 -10 -12   5       90.51       78.30     42.74 o 
  -9 -12   5        1.29       36.36     40.63 o 
  -8 -12   5        4.27       35.77     38.94 o 
  -7 -12   5     1242.95     1154.92     65.71 o 
  -6 -12   5     5707.65     5883.26    158.86 o 
  -5 -12   5     1148.04     1100.90     39.94 o 
  -4 -12   5      156.75      203.46     35.54 o 
  -3 -12   5     2073.14     2106.59     44.32 o 
  -2 -12   5      315.68      323.39     35.09 o 
  -1 -12   5      918.72      928.67    101.63 o 
   0 -12   5        2.94       32.79     32.39 o 
   1 -12   5      285.56      249.38     58.88 o 
   2 -12   5       76.62       51.97     31.91 o 
   3 -12   5      585.79      609.11     61.12 o 
   4 -12   5      922.61     1034.35     36.58 o 
   5 -12   5     1536.10     1514.20     55.23 o 
   6 -12   5      530.72      536.29     43.93 o 
   7 -12   5      243.61      344.93     51.70 o 
   8 -12   5      103.55       79.73     51.58 o 
   9 -12   5       19.05       23.43     43.45 o 
  10 -12   5       53.13       47.93     55.23 o 
 -11 -11   5      398.76      437.65     44.24 o 
 -10 -11   5      242.73      238.18     44.58 o 
  -9 -11   5      952.92      909.56     45.22 o 
  -8 -11   5       22.14       15.24     35.95 o 
  -7 -11   5     4440.97     4278.77     64.83 o 
  -6 -11   5     7064.85     7190.91     57.96 o 
  -5 -11   5     2454.02     2261.18     50.99 o 
  -4 -11   5     2196.14     2174.44     41.20 o 
  -3 -11   5      298.15      345.96     33.88 o 
  -2 -11   5     2363.65     2230.31     79.49 o 
  -1 -11   5      104.70      131.53     33.11 o 
   0 -11   5      309.56      341.72     33.34 o 
   1 -11   5      385.82      392.44     32.85 o 
   2 -11   5      394.38      406.41     33.07 o 
   3 -11   5     2874.33     3001.67     69.30 o 
   4 -11   5     3499.32     3569.78    121.30 o 
   5 -11   5       33.04       31.42     26.31 o 
   6 -11   5      454.53      416.17     49.70 o 
   7 -11   5       17.86        1.53     49.46 o 
   8 -11   5        8.54       40.86     49.22 o 
   9 -11   5        8.83      -44.28     51.11 o 
  10 -11   5        0.04      -25.91     43.45 o 
  11 -11   5        9.75       -8.01     45.10 o 
 -12 -10   5      702.89      583.60     67.83 o 
 -11 -10   5     2450.33     2409.26    229.46 o 
 -10 -10   5     2043.52     2002.02    145.61 o 
  -9 -10   5      263.93      267.09     43.63 o 
  -8 -10   5      927.25      959.03     37.06 o 
  -7 -10   5     2276.69     2445.25     45.57 o 
  -6 -10   5      171.96      205.54     36.63 o 
  -5 -10   5      322.17      338.84     35.82 o 
  -4 -10   5        7.97       26.54     33.47 o 
  -3 -10   5       15.63       59.60     35.05 o 
  -2 -10   5      154.64      154.23     32.59 o 
  -1 -10   5      901.60      928.93     34.33 o 
   0 -10   5     3949.27     4166.95    167.11 o 
   1 -10   5      668.52      779.93     33.79 o 
   2 -10   5     1556.06     1568.84     32.25 o 
   3 -10   5     3082.24     3134.72    118.35 o 
   4 -10   5      209.03      212.21     29.50 o 
   5 -10   5      109.47      140.49     27.40 o 
   6 -10   5       59.63       87.38     43.34 o 
   7 -10   5       33.29       48.87     46.99 o 
   8 -10   5       26.88       24.38     47.11 o 
   9 -10   5       66.59       69.83     49.11 o 
  10 -10   5        7.45       54.41     49.93 o 
  11 -10   5        0.42       28.50     51.46 o 
  12 -10   5      349.68      355.64     47.58 o 
 -12  -9   5     1748.33     1662.26    150.56 o 
 -11  -9   5     3517.49     3686.82     86.38 o 
 -10  -9   5       20.37       92.81     43.50 o 
  -9  -9   5      905.66      988.45     41.77 o 
  -8  -9   5      209.81      241.30     38.70 o 
  -7  -9   5       64.93      117.51     37.26 o 
  -6  -9   5      301.89      389.01     37.12 o 
  -5  -9   5      352.69      386.54     34.99 o 
  -4  -9   5      739.70      741.21     38.51 o 
  -3  -9   5     1033.82     1073.97     37.09 o 
  -2  -9   5     3556.95     3644.77    186.54 o 
  -1  -9   5     2321.63     2254.53     55.70 o 
   0  -9   5      905.16      896.10     34.83 o 
   1  -9   5      804.86      826.48     33.03 o 
   2  -9   5     5177.22     5348.39     49.11 o 
   3  -9   5     1842.00     2027.07     33.90 o 
   4  -9   5     2170.19     2276.02     34.73 o 
   5  -9   5     1920.18     2009.21     35.99 o 
   6  -9   5        9.22       22.26     42.75 o 
   7  -9   5      483.41      455.39     46.87 o 
   8  -9   5      358.43      313.96     37.92 o 
   9  -9   5      276.72      298.18     38.39 o 
  10  -9   5      243.58      246.12     49.70 o 
  11  -9   5      220.22      198.19     50.87 o 
  12  -9   5       57.01       77.02     52.76 o 
 -13  -8   5       36.95       72.54     52.64 o 
 -12  -8   5      123.24      114.29     42.92 o 
 -11  -8   5       24.72       74.95     36.33 o 
 -10  -8   5      798.54      876.61     37.97 o 
  -9  -8   5     3122.63     3199.67     69.01 o 
  -8  -8   5        3.84        2.03     37.58 o 
  -7  -8   5     2090.38     2099.90     46.98 o 
  -6  -8   5     1480.01     1442.38     39.44 o 
  -5  -8   5      346.67      354.30     42.34 o 
  -4  -8   5     5616.36     5814.08     56.11 o 
  -3  -8   5     2792.19     2776.87    122.53 o 
  -2  -8   5      539.26      529.94     35.38 o 
  -1  -8   5      240.23      249.29     33.23 o 
   0  -8   5     3677.50     3638.49    119.53 o 
   1  -8   5    15898.25    16217.83    141.55 o 
   2  -8   5      498.65      444.86     29.87 o 
   3  -8   5     3129.10     3377.30    156.86 o 
   4  -8   5     4839.24     4866.85    102.57 o 
   5  -8   5       39.94       74.45     24.98 o 
   6  -8   5     1816.34     2013.87     33.20 o 
   7  -8   5     4311.89     4174.46     59.23 o 
   8  -8   5      271.40      361.77     45.57 o 
   9  -8   5        5.13       20.73     36.15 o 
  10  -8   5        6.58      -23.20     46.99 o 
  11  -8   5     1051.02      972.01     54.52 o 
  12  -8   5       20.14       15.66     50.87 o 
  13  -8   5      340.90      231.52     45.93 o 
 -13  -7   5     1872.51     2049.31     73.84 o 
 -12  -7   5      254.06      275.80     59.71 o 
 -11  -7   5      696.37      773.63     57.11 o 
 -10  -7   5     4091.72     4370.85     89.44 o 
  -9  -7   5      156.83      172.86     47.40 o 
  -8  -7   5     4044.40     4018.78     87.09 o 
  -7  -7   5     8374.38     8524.60    320.96 o 
  -6  -7   5      499.50      481.95     34.75 o 
  -5  -7   5        6.26       13.85     35.48 o 
  -4  -7   5     6064.73     5979.25     53.47 o 
  -3  -7   5     4901.87     4798.22     47.11 o 
  -2  -7   5      140.58      142.11     29.71 o 
  -1  -7   5     5435.36     5268.53    201.61 o 
   0  -7   5    21024.13    20789.99    529.87 o 
   1  -7   5     2694.66     2812.50    103.75 o 
   2  -7   5      580.40      566.12     30.89 o 
   3  -7   5     2565.95     2703.16     32.21 o 
   4  -7   5      463.50      450.22     28.26 o 
   5  -7   5     1169.65     1239.24     40.92 o 
   6  -7   5     2340.11     2482.41     68.30 o 
   7  -7   5     2252.17     2281.19     47.46 o 
   8  -7   5      594.07      672.19     46.16 o 
   9  -7   5      781.97      944.69     48.28 o 
  10  -7   5     2116.05     2135.75     46.75 o 
  11  -7   5      352.58      438.31     40.27 o 
  12  -7   5       48.63       72.31     50.40 o 
  13  -7   5      191.96      244.59     43.10 o 
  14  -7   5       53.89       90.91     45.34 o 
 -13  -6   5     1453.31     1281.14     70.78 o 
 -12  -6   5       82.93      151.33     61.12 o 
 -11  -6   5     2253.29     2373.90    142.43 o 
 -10  -6   5       64.57      121.14     35.63 o 
  -9  -6   5     3495.53     3541.59     82.26 o 
  -8  -6   5     5116.37     5295.33    169.93 o 
  -7  -6   5     1385.61     1493.39     42.59 o 
  -6  -6   5      841.16      886.55     31.06 o 
  -5  -6   5      386.63      425.32     45.57 o 
  -4  -6   5     9703.39     9711.90     59.81 o 
  -3  -6   5     4063.35     4211.75    107.22 o 
  -2  -6   5     4075.41     3878.41     38.60 o 
  -1  -6   5    11851.64    12063.73    430.66 o 
   0  -6   5      703.79      690.36     28.94 o 
   1  -6   5      155.99      250.60     26.76 o 
   2  -6   5     2597.52     2633.26     37.67 o 
   3  -6   5      432.54      403.51     27.80 o 
   4  -6   5       36.78       49.78     36.27 o 
   5  -6   5      436.97      474.10     31.14 o 
   6  -6   5     1977.24     2041.69     48.75 o 
   7  -6   5       62.06       25.20     37.68 o 
   8  -6   5     4143.37     4225.69     59.47 o 
   9  -6   5      200.43      148.26     45.81 o 
  10  -6   5     1369.31     1392.08     43.57 o 
  11  -6   5      320.40      354.23     39.45 o 
  12  -6   5       91.06      176.88     50.05 o 
  13  -6   5      287.43      324.91     43.45 o 
  14  -6   5       19.18       47.93     44.40 o 
 -14  -5   5        1.94      -26.14     69.83 o 
 -13  -5   5      256.46      211.74     65.71 o 
 -12  -5   5      328.06      385.67     63.59 o 
 -11  -5   5      150.82      229.22     35.93 o 
 -10  -5   5      205.45      221.64     32.65 o 
  -9  -5   5     2586.06     2708.87    106.40 o 
  -8  -5   5      631.63      627.53     36.35 o 
  -7  -5   5     1478.39     1656.78     80.31 o 
  -6  -5   5     9067.11     8932.71    194.84 o 
  -5  -5   5    10053.41    10093.77    181.21 o 
  -4  -5   5     3980.99     4049.76     47.19 o 
  -3  -5   5     1254.21     1380.80     37.23 o 
  -2  -5   5     2203.90     2077.13     34.73 o 
  -1  -5   5      327.43      358.09     31.35 o 
   0  -5   5       96.80      108.65     27.97 o 
   1  -5   5        0.80       30.97     28.75 o 
   2  -5   5     4214.80     4213.43     42.17 o 
   3  -5   5      116.09      126.20     26.90 o 
   4  -5   5    12514.01    12362.97    179.88 o 
   5  -5   5     2513.47     2413.50     83.55 o 
   6  -5   5      408.86      473.28     31.77 o 
   7  -5   5     2681.40     2881.30     47.93 o 
   8  -5   5       72.19      112.11     43.81 o 
   9  -5   5      220.51      203.14     45.34 o 
  10  -5   5      699.36      882.28     40.75 o 
  11  -5   5     2331.49     2469.61     47.93 o 
  12  -5   5       67.75       56.06     48.17 o 
  13  -5   5       41.16       44.28     40.98 o 
  14  -5   5       79.55      142.61     42.51 o 
  15  -5   5       43.85       66.06     55.70 o 
 -14  -4   5      118.90       92.33     65.95 o 
 -13  -4   5      299.71      286.05     53.82 o 
 -12  -4   5      277.18      294.29     64.18 o 
 -11  -4   5     2411.69     2327.23     68.30 o 
 -10  -4   5     2730.47     2832.46     43.10 o 
  -9  -4   5      858.27      927.70     41.01 o 
  -8  -4   5     2049.28     2019.14     38.69 o 
  -7  -4   5    11988.18    12486.59    116.59 o 
  -6  -4   5     2574.57     2641.61     56.94 o 
  -5  -4   5        5.66       61.35     33.17 o 
  -4  -4   5      197.75      303.43     27.94 o 
  -3  -4   5    17496.15    18205.81     75.25 o 
  -2  -4   5    10360.16    10014.46     58.76 o 
  -1  -4   5     1056.44      999.56     37.80 o 
   0  -4   5     5106.32     5164.17     45.40 o 
   1  -4   5     1892.64     2164.77     36.59 o 
   2  -4   5     5535.22     5568.31     42.18 o 
   3  -4   5    43034.55    44556.16    432.60 o 
   4  -4   5     9908.31     9875.45    175.82 o 
   5  -4   5     2243.53     2293.04     81.14 o 
   6  -4   5     1631.86     1787.90     68.54 o 
   7  -4   5     1343.20     1436.47     41.92 o 
   8  -4   5     1353.89     1503.95     50.40 o 
   9  -4   5      655.91      660.41     47.22 o 
  10  -4   5     1118.07     1211.19     42.16 o 
  11  -4   5      951.87     1071.41     42.51 o 
  12  -4   5        4.93        1.41     46.05 o 
  13  -4   5      838.17      889.46     43.81 o 
  14  -4   5      966.39      927.74     45.93 o 
  15  -4   5       67.79      122.24     55.11 o 
 -14  -3   5        1.60        7.42     64.18 o 
 -13  -3   5      216.98      279.92     62.06 o 
 -12  -3   5     1260.64     1340.97     56.29 o 
 -11  -3   5     9500.43     9567.06     88.68 o 
 -10  -3   5     6118.10     6070.39    307.89 o 
  -9  -3   5     1333.86     1270.75     41.52 o 
  -8  -3   5     9240.93     9170.73    221.16 o 
  -7  -3   5      902.71      883.09     54.64 o 
  -6  -3   5     1980.80     2162.27     43.34 o 
  -5  -3   5     1926.62     2013.06     37.55 o 
  -4  -3   5     9890.51     9819.69    222.02 o 
  -3  -3   5     8279.45     8013.87    175.18 o 
  -2  -3   5    10421.35    10990.34     86.14 o 
  -1  -3   5    65602.59    64793.58   1748.25 o 
   0  -3   5    24418.91    24306.65    129.36 o 
   1  -3   5     2473.88     2561.89     39.04 o 
   2  -3   5    25822.02    25588.45    139.96 o 
   3  -3   5    12790.34    13315.01    117.47 o 
   4  -3   5        8.80       51.99     30.79 o 
   5  -3   5    15824.30    17568.17    466.16 o 
   6  -3   5      753.88      754.22     30.22 o 
   7  -3   5     4790.26     5048.73     54.17 o 
   8  -3   5      394.87      398.39     43.93 o 
   9  -3   5       30.81       60.06     44.87 o 
  10  -3   5     3373.65     3538.89     50.28 o 
  11  -3   5       66.37       44.28     37.68 o 
  12  -3   5     1392.25     1462.85     51.82 o 
  13  -3   5     1348.57     1511.84     52.64 o 
  14  -3   5      432.34      447.03     51.82 o 
  15  -3   5       16.76       80.90     52.76 o 
  16  -3   5       42.65       61.10     62.65 o 
 -14  -2   5      108.73       43.10     54.64 o 
 -13  -2   5        1.83      -51.11     60.65 o 
 -12  -2   5     3283.15     3515.46     61.71 o 
 -11  -2   5     6831.83     6557.16     70.30 o 
 -10  -2   5     2188.51     2028.23     65.01 o 
  -9  -2   5      178.44      184.20     31.32 o 
  -8  -2   5      645.10      666.69     34.37 o 
  -7  -2   5     8539.70     8802.34     69.30 o 
  -6  -2   5      351.45      343.88     39.46 o 
  -5  -2   5      165.25      171.40     34.68 o 
  -4  -2   5     2169.35     2304.58     37.95 o 
  -3  -2   5     2294.87     2610.98     58.39 o 
  -2  -2   5    11532.09    10611.66    226.32 o 
  -1  -2   5    36398.75    35527.36    122.77 o 
   0  -2   5     2035.16     2055.72     40.63 o 
   1  -2   5     1916.74     1949.31     52.52 o 
   2  -2   5      389.07      436.58     28.11 o 
   3  -2   5     1876.44     2003.73     36.76 o 
   4  -2   5      842.09      847.25     31.68 o 
   5  -2   5    23536.34    26359.36     82.79 o 
   6  -2   5     3653.83     4017.01     92.74 o 
   7  -2   5      135.08      181.94     41.57 o 
   8  -2   5        6.18       25.79     41.81 o 
   9  -2   5     1558.23     1629.84     50.40 o 
  10  -2   5       40.81       23.20     36.86 o 
  11  -2   5      277.47      267.20     44.87 o 
  12  -2   5      984.44     1065.17     41.10 o 
  13  -2   5      557.97      592.23     48.52 o 
  14  -2   5     1671.46     1779.99     47.58 o 
  15  -2   5      147.06      152.90     32.99 o 
  16  -2   5      140.44      124.89     40.29 o 
 -14  -1   5      495.46      390.86     63.59 o 
 -13  -1   5      217.63      305.01     50.05 o 
 -12  -1   5       24.07       70.89     56.41 o 
 -11  -1   5     1137.93     1118.28     49.93 o 
 -10  -1   5     1093.30     1070.94     48.64 o 
  -9  -1   5     2130.86     2241.42    122.24 o 
  -8  -1   5      516.23      501.22     51.99 o 
  -7  -1   5      485.71      475.55     41.71 o 
  -6  -1   5      689.35      663.93     37.46 o 
  -5  -1   5       50.95      117.02     34.34 o 
  -4  -1   5     4099.07     4015.45     42.67 o 
  -3  -1   5       96.84       81.42     31.64 o 
  -2  -1   5    21854.25    22443.00    633.23 o 
  -1  -1   5    10913.17    10442.97    261.05 o 
   0  -1   5    63757.68    62585.79   1570.43 o 
   1  -1   5    17220.09    17303.98    705.22 o 
   2  -1   5     1234.02     1304.36     34.14 o 
   3  -1   5      982.47     1015.09     28.81 o 
   4  -1   5     2758.64     2832.04     48.93 o 
   5  -1   5     2317.32     2477.00     38.63 o 
   6  -1   5     1173.27     1322.21     33.01 o 
   7  -1   5       73.85       85.38     44.40 o 
   8  -1   5       64.85       70.66     43.34 o 
   9  -1   5      153.98      252.25     42.63 o 
  10  -1   5      713.50      773.82     46.99 o 
  11  -1   5     4593.97     4737.95     60.41 o 
  12  -1   5       20.72       33.44     36.39 o 
  13  -1   5     1973.70     2088.41     45.57 o 
  14  -1   5     1346.54     1393.14     53.70 o 
  15  -1   5       14.31        8.16     32.57 o 
  16  -1   5       65.23       55.53     35.97 o 
 -14   0   5      896.27      860.73     68.07 o 
 -13   0   5      713.22      683.38     61.12 o 
 -12   0   5     1105.19     1026.66     51.23 o 
 -11   0   5     2076.61     2094.02     56.44 o 
 -10   0   5      421.80      420.42     47.30 o 
  -9   0   5       49.01       74.00     45.90 o 
  -8   0   5     1288.56     1280.24     37.39 o 
  -7   0   5     1609.56     1517.09     61.11 o 
  -6   0   5       41.38       45.99     28.88 o 
  -5   0   5     1934.86     1899.07     44.68 o 
  -4   0   5     4744.18     4874.63    171.52 o 
  -3   0   5     3968.82     3504.06     87.08 o 
  -2   0   5      902.98      826.20     25.64 o 
  -1   0   5    55718.16    54552.82   2387.52 o 
   0   0   5   102470.34   103697.17    262.61 o 
   1   0   5     4880.34     5179.49    177.00 o 
   2   0   5    10465.76    10850.39    122.18 o 
   3   0   5      571.79      578.00     30.90 o 
   4   0   5     7750.47     8398.96     54.36 o 
   5   0   5    25963.41    27745.24     86.01 o 
   6   0   5     1711.25     1814.80     41.39 o 
   7   0   5      524.91      567.03     37.45 o 
   8   0   5       78.46       91.62     35.56 o 
   9   0   5     6498.83     6740.75     59.35 o 
  10   0   5    11799.10    11972.13     80.90 o 
  11   0   5     4258.79     4176.58     52.52 o 
  12   0   5       50.57       11.42     42.75 o 
  13   0   5      944.44      971.19     50.28 o 
  14   0   5        5.84       31.74     31.28 o 
  15   0   5        1.45       41.81     35.62 o 
  16   0   5       44.55       25.15     35.67 o 
 -14   1   5     1737.63     1598.75     68.89 o 
 -13   1   5      661.34      593.98     52.98 o 
 -12   1   5       21.28       25.27     50.11 o 
 -11   1   5      484.31      447.77     41.36 o 
 -10   1   5      238.95      277.73     45.74 o 
  -9   1   5     4645.41     4541.02     98.21 o 
  -8   1   5      393.27      347.55     45.22 o 
  -7   1   5     2189.81     2072.44     54.25 o 
  -6   1   5      585.77      570.72     29.38 o 
  -5   1   5    10815.73    10502.46    215.56 o 
  -4   1   5    45367.39    45422.79   1091.46 o 
  -3   1   5    18593.99    17515.35    289.96 o 
  -2   1   5     4862.40     5023.39    103.41 o 
  -1   1   5    24268.08    23698.00    666.20 o 
   0   1   5    23048.09    21661.13    516.74 o 
   1   1   5     1929.73     1809.80     33.62 o 
   2   1   5    13177.59    13147.27    589.84 o 
   3   1   5     3025.84     2968.97    173.39 o 
   4   1   5     8002.82     8140.44     66.95 o 
   5   1   5     5944.79     6163.46     56.47 o 
   6   1   5    11858.33    11971.24     59.20 o 
   7   1   5      698.25      771.11     44.40 o 
   8   1   5     9172.75     9725.45     74.66 o 
   9   1   5    11063.63    11240.59     78.08 o 
  10   1   5     7652.65     8057.34     63.71 o 
  11   1   5     2277.55     2385.99     53.35 o 
  12   1   5        0.50       32.74     36.04 o 
  13   1   5       42.90       45.34     37.45 o 
  14   1   5      299.65      375.07     35.64 o 
  15   1   5       78.86       38.16     33.13 o 
  16   1   5      231.73      227.37     31.54 o 
 -14   2   5      388.07      265.25     60.41 o 
 -13   2   5        0.45        1.09     48.93 o 
 -12   2   5      185.29      187.61     48.27 o 
 -11   2   5       18.80       86.04     39.75 o 
 -10   2   5      631.77      644.49     39.43 o 
  -9   2   5      758.47      680.10     38.51 o 
  -8   2   5      879.96      873.84     44.63 o 
  -7   2   5       49.87      104.10     38.09 o 
  -6   2   5     7709.08     7167.87    146.72 o 
  -5   2   5    28167.47    26710.98    353.73 o 
  -4   2   5    13813.67    12818.47    215.28 o 
  -3   2   5     2002.95     2033.77     49.35 o 
  -2   2   5     1537.65     1706.61     29.91 o 
  -1   2   5     2423.99     2343.72     50.92 o 
   0   2   5      469.86      469.87     27.57 o 
   1   2   5     7244.38     6803.99    148.59 o 
   2   2   5     1128.11     1171.25     28.34 o 
   3   2   5       16.16       51.57     26.09 o 
   4   2   5     3909.48     4018.18    241.65 o 
   5   2   5    16390.51    16184.41   1002.11 o 
   6   2   5     6950.71     6367.02    529.52 o 
   7   2   5     1447.35     1492.41     45.81 o 
   8   2   5     2317.66     2298.85     43.69 o 
   9   2   5     1536.98     1667.99     48.64 o 
  10   2   5     5318.06     5248.46     60.65 o 
  11   2   5      702.13      720.94     38.74 o 
  12   2   5      562.09      512.98     47.11 o 
  13   2   5       47.93       51.14     28.96 o 
  14   2   5       58.06      120.64     32.24 o 
  15   2   5      246.22      227.77     29.07 o 
  16   2   5       23.55       21.40     31.71 o 
  17   2   5        9.76       12.73     36.48 o 
 -14   3   5       10.66       30.67     44.43 o 
 -13   3   5       55.17      104.06     40.75 o 
 -12   3   5      404.55      395.54     41.56 o 
 -11   3   5       83.57       82.84     38.29 o 
 -10   3   5      599.09      605.43     43.93 o 
  -9   3   5      625.70      671.19     42.51 o 
  -8   3   5      968.80      955.74     39.39 o 
  -7   3   5      208.05      273.04     37.62 o 
  -6   3   5     6766.67     6184.93    174.41 o 
  -5   3   5     6751.44     6264.78     46.46 o 
  -4   3   5     8412.89     7750.80     79.30 o 
  -3   3   5     3990.27     3778.32     42.11 o 
  -2   3   5    12471.31    11494.41    122.72 o 
  -1   3   5     3036.32     3065.08     36.82 o 
   0   3   5     3615.66     3579.40     83.53 o 
   1   3   5        0.12       36.36     24.60 o 
   2   3   5    17411.55    16747.78    412.31 o 
   3   3   5    23090.29    22356.15    886.58 o 
   4   3   5     4658.35     4506.21    232.97 o 
   5   3   5       29.11       23.94     24.28 o 
   6   3   5    26212.08    26195.48   2236.44 o 
   7   3   5    14281.27    13064.70   1144.36 o 
   8   3   5     1155.38     1002.49     73.54 o 
   9   3   5       33.64       31.69     31.39 o 
  10   3   5     9891.27     9220.00    844.36 o 
  11   3   5      110.91      120.40     33.65 o 
  12   3   5       48.81       71.76     27.31 o 
  13   3   5     3491.84     3460.36    148.92 o 
  14   3   5      117.69      151.15     29.88 o 
  15   3   5      306.46      289.00     32.46 o 
  16   3   5       73.95       86.29     34.01 o 
  17   3   5       79.58       53.25     34.80 o 
 -13   4   5        2.38       25.17     48.41 o 
 -12   4   5      914.43      986.95     48.52 o 
 -11   4   5     1402.10     1451.87     42.61 o 
 -10   4   5     3021.30     2956.92     48.11 o 
  -9   4   5        1.60       55.31     40.36 o 
  -8   4   5      287.94      301.85     37.09 o 
  -7   4   5     5912.21     5548.90     85.44 o 
  -6   4   5      553.99      573.34     55.53 o 
  -5   4   5     3402.66     3144.54     46.14 o 
  -4   4   5     9630.87     8915.30     77.90 o 
  -3   4   5     5067.50     4416.61     41.66 o 
  -2   4   5      217.51      191.33     31.27 o 
  -1   4   5    15037.28    14465.63     69.36 o 
   0   4   5    11799.40    12095.49     93.44 o 
   1   4   5     3734.25     3630.08     53.85 o 
   2   4   5    18605.61    17701.08    400.83 o 
   3   4   5     1752.67     1792.66     46.08 o 
   4   4   5     3044.63     3121.60    109.77 o 
   5   4   5    10103.97     9366.29    454.94 o 
   6   4   5    33680.57    31434.93   2987.53 o 
   7   4   5    39355.78    38606.44   3553.32 o 
   8   4   5      450.24      378.22     42.10 o 
   9   4   5     5066.41     4767.69    470.93 o 
  10   4   5     5029.26     5047.59    414.64 o 
  11   4   5     1206.80     1200.03     40.23 o 
  12   4   5     5833.58     5460.84    185.74 o 
  13   4   5     1435.25     1371.23     39.58 o 
  14   4   5       57.18       96.17     31.01 o 
  15   4   5      103.22      111.48     32.36 o 
  16   4   5     1187.20     1243.03     55.66 o 
  17   4   5      367.99      338.21     36.08 o 
 -13   5   5       19.56       72.62     42.20 o 
 -12   5   5     1389.45     1385.65     46.66 o 
 -11   5   5     1120.45     1094.30     63.71 o 
 -10   5   5       39.44       14.99     38.84 o 
  -9   5   5      165.54      182.09     40.25 o 
  -8   5   5     2699.55     2627.26     42.58 o 
  -7   5   5    14382.76    13055.10    250.25 o 
  -6   5   5        2.91       37.82     36.85 o 
  -5   5   5     2065.84     1962.31     73.31 o 
  -4   5   5     6896.66     6235.42     66.30 o 
  -3   5   5     1335.11     1214.66     40.72 o 
  -2   5   5    20820.19    18051.70    202.94 o 
  -1   5   5     1752.45     1325.59     33.05 o 
   0   5   5       66.60       58.81     33.28 o 
   1   5   5      156.58      182.01     29.56 o 
   2   5   5     2076.18     2058.86     35.87 o 
   3   5   5     2523.89     2690.38     62.40 o 
   4   5   5     6368.17     6549.45    189.16 o 
   5   5   5    18534.51    17870.06    712.72 o 
   6   5   5    20374.27    19693.90    653.91 o 
   7   5   5    11693.54    10346.43    787.83 o 
   8   5   5     2455.83     2294.19    185.06 o 
   9   5   5     1925.22     1707.99     83.10 o 
  10   5   5       63.34      106.01     28.95 o 
  11   5   5     1322.75     1300.30     32.78 o 
  12   5   5       35.18       44.41     29.97 o 
  13   5   5      538.51      493.11     31.79 o 
  14   5   5       29.01       54.62     32.28 o 
  15   5   5      259.12      292.03     35.00 o 
  16   5   5     2213.95     2409.25     57.00 o 
  17   5   5      227.42      238.14     40.55 o 
 -13   6   5        2.33       -4.44     40.45 o 
 -12   6   5       13.27       59.11     44.17 o 
 -11   6   5       66.16      131.29     43.16 o 
 -10   6   5      327.90      398.99     35.54 o 
  -9   6   5      466.05      512.29     34.35 o 
  -8   6   5     1866.63     1739.35    103.51 o 
  -7   6   5     5491.22     5086.00    118.94 o 
  -6   6   5     1069.92      974.02     48.17 o 
  -5   6   5     2854.11     2562.69    105.04 o 
  -4   6   5       39.60       87.40     35.43 o 
  -3   6   5    16703.28    15730.54    127.71 o 
  -2   6   5     3949.15     3602.07     49.49 o 
  -1   6   5      657.17      764.42     37.66 o 
   0   6   5    11140.55    10531.23     82.26 o 
   1   6   5    14406.29    14244.31     85.03 o 
   2   6   5     2968.27     2635.18     97.59 o 
   3   6   5    13703.52    13311.22    463.61 o 
   4   6   5        6.40       36.31     29.73 o 
   5   6   5     3900.95     3836.92    132.30 o 
   6   6   5      964.26      825.75     33.37 o 
   7   6   5      212.19      221.07     25.55 o 
   8   6   5        7.02       28.31     29.56 o 
   9   6   5      693.80      694.03     45.03 o 
  10   6   5     1132.42     1168.71     33.10 o 
  11   6   5     3066.20     2902.13    127.32 o 
  12   6   5      496.40      506.92     32.57 o 
  13   6   5       92.29      123.69     32.42 o 
  14   6   5      107.68      131.14     33.22 o 
  15   6   5      232.64      226.97     36.50 o 
  16   6   5      466.87      493.28     39.32 o 
 -12   7   5      202.02      130.06     42.77 o 
 -11   7   5      133.56      171.53     36.59 o 
 -10   7   5       35.32       52.77     34.88 o 
  -9   7   5      106.84      142.55     34.57 o 
  -8   7   5      236.17      207.73     52.29 o 
  -7   7   5     1310.81     1215.20     47.34 o 
  -6   7   5      283.00      238.94     51.34 o 
  -5   7   5     3338.81     3023.44     54.88 o 
  -4   7   5      590.27      581.63     42.63 o 
  -3   7   5      719.28      780.65     54.17 o 
  -2   7   5     5811.64     5295.46    127.66 o 
  -1   7   5      508.46      464.62     43.63 o 
   0   7   5    26280.75    24135.10     98.26 o 
   1   7   5     2555.80     2154.58     52.56 o 
   2   7   5     7002.67     6676.72    116.06 o 
   3   7   5     3859.72     3953.06     70.78 o 
   4   7   5     5008.30     5183.57     73.48 o 
   5   7   5     3122.93     2772.08    130.83 o 
   6   7   5      698.23      651.37     30.77 o 
   7   7   5     3077.11     2907.37     91.28 o 
   8   7   5      314.26      394.20     27.95 o 
   9   7   5    13537.34    12917.85    564.74 o 
  10   7   5     5280.33     5319.50    239.25 o 
  11   7   5     2707.50     2634.95     80.47 o 
  12   7   5     1857.42     1823.53     84.99 o 
  13   7   5      123.64      155.73     32.96 o 
  14   7   5      179.67      256.38     36.07 o 
  15   7   5      433.68      415.85     40.21 o 
  16   7   5      358.73      370.32     42.33 o 
 -12   8   5      247.05      209.34     44.07 o 
 -11   8   5       95.99      137.03     41.68 o 
 -10   8   5     1049.68      959.71     38.93 o 
  -9   8   5       72.36      132.13     52.88 o 
  -8   8   5      586.81      568.09     54.76 o 
  -7   8   5      717.30      691.39     54.05 o 
  -6   8   5        0.44      -42.87     42.87 o 
  -5   8   5    12533.91    10763.65     88.56 o 
  -4   8   5    11935.82    10537.66     88.68 o 
  -3   8   5        4.53       42.04     52.88 o 
  -2   8   5     2739.39     2435.34     63.59 o 
  -1   8   5     3090.54     2837.07     49.03 o 
   0   8   5      982.27      952.77     44.48 o 
   1   8   5     1493.99     1461.08     49.23 o 
   2   8   5     2972.20     2863.29     66.95 o 
   3   8   5    14623.03    14393.81    103.63 o 
   4   8   5     7421.28     6907.38     79.84 o 
   5   8   5     1051.36     1090.96     54.64 o 
   6   8   5    19286.44    19052.09    140.84 o 
   7   8   5       19.87       79.88     36.01 o 
   8   8   5    12315.67    11291.79    457.41 o 
   9   8   5     7603.09     7203.92    395.48 o 
  10   8   5     5445.38     5452.88    237.51 o 
  11   8   5      291.33      376.18     34.08 o 
  12   8   5        1.30      -23.77     37.65 o 
  13   8   5     1454.20     1566.98     44.28 o 
  14   8   5     2738.02     2969.27     86.67 o 
  15   8   5        0.63       13.74     39.06 o 
  16   8   5     1121.39     1032.63     68.95 o 
 -11   9   5       67.02       82.31     42.84 o 
 -10   9   5      151.87      174.17     55.23 o 
  -9   9   5      138.52      187.60     45.57 o 
  -8   9   5     1014.91      916.55     46.99 o 
  -7   9   5      380.69      314.19     51.93 o 
  -6   9   5     2033.82     1782.46     50.17 o 
  -5   9   5    13013.50    11769.22     89.74 o 
  -4   9   5     2641.85     2274.47     61.94 o 
  -3   9   5       50.40       33.80     50.87 o 
  -2   9   5      362.29      372.60     50.52 o 
  -1   9   5      366.84      334.14     35.98 o 
   0   9   5     7059.75     6492.83    215.42 o 
   1   9   5       43.50       54.40     33.08 o 
   2   9   5     4969.71     4836.05    217.42 o 
   3   9   5     5560.22     5120.45     67.01 o 
   4   9   5     4650.23     4403.39     71.25 o 
   5   9   5     8241.41     8246.70     85.02 o 
   6   9   5    13097.86    13706.66    100.81 o 
   7   9   5     4567.64     4647.56     93.48 o 
   8   9   5      667.84      673.02     39.86 o 
   9   9   5     1170.28     1216.70     37.74 o 
  10   9   5       34.64       61.37     41.40 o 
  11   9   5      375.10      408.71     43.34 o 
  12   9   5     2341.59     2484.35     84.91 o 
  13   9   5     1964.35     2093.26    104.28 o 
  14   9   5        6.03       50.34     39.78 o 
  15   9   5      106.05      102.29     42.05 o 
  16   9   5       17.23       42.44     41.90 o 
 -11  10   5        3.38       29.68     32.88 o 
 -10  10   5       10.79       58.50     36.99 o 
  -9  10   5      496.39      455.96     37.26 o 
  -8  10   5      113.66      120.71     54.05 o 
  -7  10   5      175.34      210.32     43.57 o 
  -6  10   5       50.75       90.56     49.93 o 
  -5  10   5     3507.98     3371.55     62.89 o 
  -4  10   5     1030.66      914.19     54.05 o 
  -3  10   5     1732.83     1639.14     58.17 o 
  -2  10   5       11.26       47.21     32.89 o 
  -1  10   5     3920.88     3668.46    269.79 o 
   0  10   5     1668.95     1542.16     90.67 o 
   1  10   5     1653.13     1559.72     70.24 o 
   2  10   5     1510.59     1471.14     59.63 o 
   3  10   5     5159.65     4922.84     71.60 o 
   4  10   5     1208.11     1157.14     49.22 o 
   5  10   5     6072.08     5882.14     80.20 o 
   6  10   5     6379.37     6270.05     78.55 o 
   7  10   5     1287.99     1394.19     56.76 o 
   8  10   5      766.75      784.83     40.47 o 
   9  10   5       72.35      122.68     36.90 o 
  10  10   5      102.19      125.90     35.27 o 
  11  10   5     1473.08     1483.07     71.89 o 
  12  10   5      391.84      476.36     48.67 o 
  13  10   5      279.67      300.42     43.83 o 
  14  10   5        3.59       21.20     43.82 o 
  15  10   5      179.48      186.87     47.11 o 
  16  10   5       64.08       25.07     49.83 o 
 -10  11   5      446.30      458.26     42.92 o 
  -9  11   5       73.47      104.64     39.73 o 
  -8  11   5       18.27       14.36     30.56 o 
  -7  11   5      486.10      519.97     68.30 o 
  -6  11   5       13.56       -0.49     35.93 o 
  -5  11   5      486.85      614.70     36.47 o 
  -4  11   5     1874.93     1900.86    141.79 o 
  -3  11   5        9.48       47.13     34.07 o 
  -2  11   5      419.28      376.84     38.77 o 
  -1  11   5        8.14       23.44     39.28 o 
   0  11   5     1593.03     1505.88     91.11 o 
   1  11   5      797.60      758.93     45.32 o 
   2  11   5       34.45       63.90     34.19 o 
   3  11   5     2088.80     2039.77     60.06 o 
   4  11   5        0.04        8.36     42.75 o 
   5  11   5     7936.22     7785.30     83.73 o 
   6  11   5    10335.77    10333.81     92.33 o 
   7  11   5     6820.15     7311.43     83.14 o 
   8  11   5       42.23       63.59     57.12 o 
   9  11   5      718.20      745.04     42.96 o 
  10  11   5      138.85      161.96     37.31 o 
  11  11   5     2921.68     3160.78     95.68 o 
  12  11   5        1.48        2.68     45.37 o 
  13  11   5       15.54       20.71     44.02 o 
  14  11   5      437.18      496.07     49.74 o 
  15  11   5      258.69      275.08     48.43 o 
  -9  12   5       89.81       96.08     34.06 o 
  -8  12   5     1186.95     1147.12     43.97 o 
  -7  12   5      417.55      481.04     39.17 o 
  -6  12   5       35.68       23.12     32.42 o 
  -5  12   5       52.48       85.16     36.35 o 
  -4  12   5     1034.65     1011.80     73.01 o 
  -3  12   5     1169.01     1064.65    103.63 o 
  -2  12   5     1837.99     1750.08    117.70 o 
  -1  12   5       98.97       95.69     41.28 o 
   0  12   5     3118.73     3011.92    157.89 o 
   1  12   5      383.29      351.88     39.06 o 
   2  12   5     4534.28     4175.06    168.38 o 
   3  12   5     7718.56     7214.27     77.96 o 
   4  12   5      514.92      563.73     55.23 o 
   5  12   5     5190.24     5339.37     76.07 o 
   6  12   5    12584.21    12185.52     96.09 o 
   7  12   5      544.73      533.23     57.00 o 
   8  12   5     2617.42     2750.35     65.12 o 
   9  12   5       14.28       15.66     49.11 o 
  10  12   5     6135.36     6507.34    166.29 o 
  11  12   5      504.94      515.79     39.87 o 
  12  12   5      862.67      957.97     54.04 o 
  13  12   5      749.69      798.19     61.00 o 
  14  12   5       94.84      111.82     49.22 o 
  15  12   5     1023.78      905.37     55.03 o 
  -9  13   5      524.33      460.03     44.38 o 
  -8  13   5      208.97      175.52     41.09 o 
  -7  13   5      296.31      292.33     40.10 o 
  -6  13   5        0.35       31.52     37.41 o 
  -5  13   5      354.56      338.40     38.91 o 
  -4  13   5      188.31      127.02     36.28 o 
  -3  13   5     2079.73     2187.78    169.64 o 
  -2  13   5        7.98       14.98     36.50 o 
  -1  13   5      763.27      710.61     85.26 o 
   0  13   5     1155.34     1090.48     44.55 o 
   1  13   5     1370.81     1335.78     66.00 o 
   2  13   5    11942.26    11027.90    321.37 o 
   3  13   5      194.75      234.35     53.94 o 
   4  13   5      147.32       97.39     55.11 o 
   5  13   5     3935.22     3734.38     68.54 o 
   6  13   5       10.00       33.09     53.70 o 
   7  13   5      299.45      359.53     55.23 o 
   8  13   5     1035.49     1076.35     57.82 o 
   9  13   5     1666.20     1751.37     65.24 o 
  10  13   5      477.55      250.87    240.59 o 
  11  13   5      583.23      641.09     46.16 o 
  12  13   5     1453.95     1568.10     89.09 o 
  13  13   5      187.79      199.99     55.11 o 
  14  13   5      831.24      717.34     56.24 o 
  -8  14   5        6.74        5.24     37.63 o 
  -7  14   5       95.84       91.51     40.88 o 
  -6  14   5       19.44       -0.18     38.74 o 
  -5  14   5       41.48       33.89     37.63 o 
  -4  14   5       28.37       58.55     38.31 o 
  -3  14   5        1.84       34.61     38.21 o 
  -2  14   5      689.29      662.87     79.02 o 
  -1  14   5       87.79      137.66     42.32 o 
   0  14   5     1820.48     1768.99    101.61 o 
   1  14   5     2368.76     2320.24    104.02 o 
   2  14   5     3838.41     3682.13     77.01 o 
   3  14   5        7.31       12.60     53.58 o 
   4  14   5      999.55      942.46     57.94 o 
   5  14   5      175.81      182.41     55.94 o 
   6  14   5      236.11      231.99     55.70 o 
   7  14   5        3.85      -30.15     58.06 o 
   8  14   5      332.61      378.37     56.76 o 
   9  14   5      276.89      318.90     56.64 o 
  10  14   5      296.68      250.13     64.42 o 
  11  14   5      148.30      159.92     60.88 o 
  13  14   5      156.90      193.73     66.60 o 
  -7  15   5        8.71       48.92     42.40 o 
  -6  15   5       26.13       77.40     40.75 o 
  -5  15   5      358.05      330.80     43.21 o 
  -4  15   5       93.53       99.60     38.35 o 
  -3  15   5      169.95      182.72     42.44 o 
  -2  15   5       10.59       25.21     42.06 o 
  -1  15   5      471.07      438.16     43.02 o 
   0  15   5      115.05      132.59     31.41 o 
   1  15   5      483.34      464.32     38.59 o 
   2  15   5      219.14      224.88     38.32 o 
   3  15   5     1142.89     1043.14     58.41 o 
   4  15   5     1670.44     1679.65     63.24 o 
   5  15   5      464.10      453.62     59.71 o 
   6  15   5     2592.78     2468.55     67.95 o 
   7  15   5      484.51      485.77     59.94 o 
   8  15   5     1595.21     1654.10     73.48 o 
   9  15   5      844.06      860.49     61.94 o 
  10  15   5      607.34      634.51     67.83 o 
  11  15   5       70.24       67.48     71.84 o 
  12  15   5      454.98      477.18     66.77 o 
  -5  16   5      172.45      149.59     41.62 o 
  -4  16   5       25.19       14.61     44.40 o 
  -3  16   5       98.74       68.57     44.97 o 
  -2  16   5      130.09      102.07     46.57 o 
  -1  16   5     1092.55      991.63     45.06 o 
   0  16   5      186.69      197.49     36.50 o 
   1  16   5        3.64        9.51     39.44 o 
   2  16   5     2326.04     2160.83     53.01 o 
   3  16   5        8.04       37.21     58.29 o 
   4  16   5        7.22       -0.71     57.12 o 
   5  16   5     3573.75     3426.55     71.60 o 
   6  16   5       12.90       92.09     59.23 o 
   7  16   5      370.97      388.74     61.47 o 
   8  16   5      144.29      166.40     60.06 o 
   9  16   5       70.53       58.29     59.82 o 
  10  16   5     1265.32     1244.05     66.54 o 
  11  16   5        8.91       14.96     68.54 o 
  -4  17   5        4.99       15.45     42.29 o 
  -3  17   5      248.44      264.73     33.40 o 
  -2  17   5      163.16      150.31     36.39 o 
  -1  17   5     1293.16     1158.72     58.08 o 
   0  17   5       15.94       36.07     35.14 o 
   1  17   5      980.38      865.67     45.38 o 
   2  17   5        4.61        3.62     41.16 o 
   3  17   5      185.19      167.81     48.40 o 
   4  17   5      973.55      863.91     63.24 o 
   5  17   5       12.69       30.15     58.76 o 
   6  17   5       51.08       10.60     61.71 o 
   7  17   5        1.10       14.01     60.53 o 
   8  17   5      831.04      884.28     64.65 o 
   9  17   5      233.67      242.83     64.77 o 
  10  17   5      555.79      528.40     74.78 o 
  -2  18   5      130.00      141.32     38.39 o 
  -1  18   5      107.53      115.19     36.36 o 
   0  18   5       54.98       64.58     36.87 o 
   1  18   5       56.72       14.03     40.01 o 
   2  18   5        0.16        0.82     60.88 o 
   3  18   5        4.63      124.36     59.82 o 
   4  18   5       53.21       27.91     61.35 o 
   5  18   5       10.11       35.56     61.47 o 
   6  18   5      177.11      198.08     64.65 o 
   7  18   5      949.75      896.18     69.48 o 
   8  18   5      431.70      429.95     67.01 o 
   2  19   5      195.72      172.05     65.59 o 
   3  19   5       17.76      -29.56     65.24 o 
   4  19   5       11.97       33.33     64.53 o 
  -5 -15   6        0.48       25.93     45.08 o 
  -4 -15   6        0.92      -14.18     42.23 o 
  -3 -15   6      377.74      402.50     45.46 o 
  -2 -15   6        0.10       -8.00     38.68 o 
  -1 -15   6       49.24       68.16     38.09 o 
   0 -15   6        2.50        8.34     43.63 o 
   1 -15   6     1009.75      982.88     41.46 o 
   2 -15   6      571.25      522.59     40.47 o 
   3 -15   6       86.93       87.43     40.16 o 
   4 -15   6        1.10       40.51     55.70 o 
  -7 -14   6       74.63      110.79     44.53 o 
  -6 -14   6      246.12      238.51     41.85 o 
  -5 -14   6       77.92      109.67     41.78 o 
  -4 -14   6      282.28      313.31     39.15 o 
  -3 -14   6       24.79       69.71     37.55 o 
  -2 -14   6      884.40      863.11    100.92 o 
  -1 -14   6       10.66       64.08     37.38 o 
   0 -14   6     1364.30     1274.18     40.57 o 
   1 -14   6     1635.06     1496.66     69.72 o 
   2 -14   6       52.28       10.72     35.51 o 
   3 -14   6       94.86       73.48     35.55 o 
   4 -14   6       20.49       60.68     36.26 o 
   5 -14   6       16.16      122.83     53.11 o 
   6 -14   6       64.29       93.03     55.00 o 
  -8 -13   6      189.13      146.63     54.73 o 
  -7 -13   6        6.11       27.97     40.60 o 
  -6 -13   6       20.50       33.33     45.19 o 
  -5 -13   6        2.95       16.21     37.94 o 
  -4 -13   6      376.45      389.85     37.51 o 
  -3 -13   6     1023.30      977.80     69.24 o 
  -2 -13   6       73.69       89.73     34.75 o 
  -1 -13   6        4.46       20.99     36.98 o 
   0 -13   6     1318.38     1261.68     91.74 o 
   1 -13   6      579.59      549.77     35.61 o 
   2 -13   6      105.41      158.37     33.55 o 
   3 -13   6      391.40      320.27     34.74 o 
   4 -13   6      452.71      437.40     36.87 o 
   5 -13   6        0.04       31.39     30.85 o 
   6 -13   6        0.51      -46.05     53.23 o 
   7 -13   6      178.52      156.51     53.82 o 
   8 -13   6       19.72       38.04     54.64 o 
  -9 -12   6       18.34       40.63     41.58 o 
  -8 -12   6      146.56      133.30     50.60 o 
  -7 -12   6      802.82      793.20     42.55 o 
  -6 -12   6      776.63      837.70     41.44 o 
  -5 -12   6     1300.34     1255.60     41.35 o 
  -4 -12   6     1402.33     1404.53     46.87 o 
  -3 -12   6       44.11       79.75     37.14 o 
  -2 -12   6      817.28      868.58     48.81 o 
  -1 -12   6     1226.80     1247.51     76.19 o 
   0 -12   6      633.88      575.23     32.04 o 
   1 -12   6      728.82      777.11     35.30 o 
   2 -12   6      117.28      128.58     33.05 o 
   3 -12   6        0.12       39.33     32.99 o 
   4 -12   6        0.74       20.26     33.68 o 
   5 -12   6      765.34      769.61     39.86 o 
   6 -12   6       84.50       97.63     49.81 o 
   7 -12   6       11.88       -6.12     50.52 o 
   8 -12   6        0.18       43.22     52.64 o 
   9 -12   6        8.49       15.66     54.05 o 
 -10 -11   6       98.98      108.80     43.60 o 
  -9 -11   6      379.28      435.07     56.76 o 
  -8 -11   6      470.32      456.90     39.16 o 
  -7 -11   6      796.54      780.08     41.73 o 
  -6 -11   6      763.59      789.55     42.98 o 
  -5 -11   6      968.49      954.15     76.66 o 
  -4 -11   6        0.14      -11.12     34.85 o 
  -3 -11   6     1498.88     1447.43     38.56 o 
  -2 -11   6     3586.14     3616.34    106.10 o 
  -1 -11   6     2328.55     2451.16     45.75 o 
   0 -11   6      312.37      313.17     33.33 o 
   1 -11   6     2130.22     2204.57     39.23 o 
   2 -11   6      344.23      367.42     30.06 o 
   3 -11   6     1229.80     1370.36     80.55 o 
   4 -11   6     1794.51     1919.13     59.47 o 
   5 -11   6      108.09      144.14     43.98 o 
   6 -11   6       87.94      159.81     29.77 o 
   7 -11   6       67.33       56.53     49.81 o 
   8 -11   6      282.66      313.60     41.81 o 
   9 -11   6       15.68       56.76     40.04 o 
  10 -11   6        0.80       30.74     52.99 o 
 -11 -10   6      476.56      353.55     82.85 o 
 -10 -10   6     2845.53     2631.24    281.45 o 
  -9 -10   6      427.81      438.99     47.52 o 
  -8 -10   6      296.02      312.93     40.49 o 
  -7 -10   6      128.88      113.66     38.62 o 
  -6 -10   6     1369.42     1327.22     41.27 o 
  -5 -10   6       13.97       48.61     37.93 o 
  -4 -10   6     1888.67     1820.48     39.85 o 
  -3 -10   6     3950.03     3818.57    100.63 o 
  -2 -10   6     5009.07     4970.46    244.65 o 
  -1 -10   6      760.10      784.51     33.80 o 
   0 -10   6     4372.01     4336.07     41.28 o 
   1 -10   6     1702.41     1740.01     56.70 o 
   2 -10   6      638.20      619.35     33.41 o 
   3 -10   6     2717.56     2868.79    111.23 o 
   4 -10   6       24.89       36.13     27.85 o 
   5 -10   6        0.04      -20.95     25.94 o 
   6 -10   6      615.56      730.91     34.01 o 
   7 -10   6      683.40      590.82     50.28 o 
   8 -10   6      731.45      783.59     42.98 o 
   9 -10   6       35.92       42.75     40.51 o 
  10 -10   6      222.71      206.20     52.99 o 
  11 -10   6      120.09       38.86     42.51 o 
 -11  -9   6     1707.06     1614.47    115.00 o 
 -10  -9   6     1105.54     1073.43     50.17 o 
  -9  -9   6       70.94       36.68     41.06 o 
  -8  -9   6      297.55      322.85     39.37 o 
  -7  -9   6     5690.67     5758.62    105.98 o 
  -6  -9   6     2580.56     2737.49     56.06 o 
  -5  -9   6      360.25      418.17     36.06 o 
  -4  -9   6     2402.11     2299.22     40.41 o 
  -3  -9   6      849.97      812.12     35.09 o 
  -2  -9   6      305.15      335.17     66.18 o 
  -1  -9   6     3970.35     3681.51     42.90 o 
   0  -9   6       26.66       17.16     31.74 o 
   1  -9   6     1204.99     1230.54     35.67 o 
   2  -9   6       13.09       48.09     31.05 o 
   3  -9   6       82.70      126.13     28.83 o 
   4  -9   6       92.45      115.84     30.52 o 
   5  -9   6       76.74      144.80     26.59 o 
   6  -9   6      526.18      525.75     57.59 o 
   7  -9   6     1633.33     1720.99     52.29 o 
   8  -9   6      361.07      367.18     40.39 o 
   9  -9   6      193.89      163.45     40.39 o 
  10  -9   6      315.84      258.02     41.69 o 
  11  -9   6       52.38       81.14     43.34 o 
  12  -9   6       30.59       44.87     42.98 o 
 -12  -8   6      284.30      349.70     69.13 o 
 -11  -8   6       61.31       70.52     38.81 o 
 -10  -8   6     1716.31     1773.89     59.88 o 
  -9  -8   6      552.51      533.64     42.11 o 
  -8  -8   6     2919.32     3114.88     48.30 o 
  -7  -8   6     1739.32     1885.03     47.05 o 
  -6  -8   6      640.48      715.47     38.45 o 
  -5  -8   6       10.65       42.21     32.36 o 
  -4  -8   6       46.82      116.49     35.16 o 
  -3  -8   6      570.45      526.56     35.82 o 
  -2  -8   6      300.73      310.63     34.41 o 
  -1  -8   6       60.62       95.61     31.57 o 
   0  -8   6        5.81        9.25     30.56 o 
   1  -8   6    11119.30    11374.19    143.44 o 
   2  -8   6     4940.31     5100.53     58.17 o 
   3  -8   6      168.69      109.12     25.09 o 
   4  -8   6       25.83       37.61     30.27 o 
   5  -8   6       22.38       53.64     44.16 o 
   6  -8   6       45.26       86.56     30.09 o 
   7  -8   6       62.01       94.06     27.01 o 
   8  -8   6      869.13      906.42     40.98 o 
   9  -8   6       81.38      142.02     45.22 o 
  10  -8   6        4.62       20.49     38.27 o 
  11  -8   6      369.95      309.25     40.39 o 
  12  -8   6      293.92      315.60     43.34 o 
  13  -8   6       71.65       77.96     55.11 o 
 -12  -7   6     1829.78     1831.99    129.66 o 
 -11  -7   6        0.32       48.37     36.90 o 
 -10  -7   6     2765.26     2773.13     80.61 o 
  -9  -7   6      286.49      275.51     40.90 o 
  -8  -7   6        8.65       39.69     38.66 o 
  -7  -7   6      774.08      903.64     34.85 o 
  -6  -7   6       75.09      202.42    107.31 o 
  -5  -7   6     3824.97     3845.26     47.32 o 
  -4  -7   6      151.87      155.75     36.21 o 
  -3  -7   6     1091.98     1127.97     37.35 o 
  -2  -7   6     1556.42     1548.55     37.53 o 
  -1  -7   6       72.44       71.63     28.36 o 
   0  -7   6    14449.19    14864.52    605.18 o 
   1  -7   6    11249.15    11356.48    318.90 o 
   2  -7   6      990.99      977.75     96.21 o 
   3  -7   6       29.57       50.04     30.46 o 
   4  -7   6       35.92       89.64     30.47 o 
   5  -7   6     2546.84     2785.78     52.70 o 
   6  -7   6     4487.11     4672.40    189.36 o 
   7  -7   6     3450.96     3902.92    201.02 o 
   8  -7   6      377.89      396.86     38.86 o 
   9  -7   6      153.73       92.33     37.68 o 
  10  -7   6     1084.16     1210.13     41.45 o 
  11  -7   6      553.04      557.73     41.81 o 
  12  -7   6      123.56      142.38     39.92 o 
  13  -7   6        6.88       22.37     51.82 o 
  14  -7   6       20.73       78.90     45.46 o 
 -13  -6   6     2931.66     2252.69     76.19 o 
 -12  -6   6      676.25      612.50     38.21 o 
 -11  -6   6       19.38       48.48     36.71 o 
 -10  -6   6       49.74       53.09     33.67 o 
  -9  -6   6      867.75      994.44     42.57 o 
  -8  -6   6     1103.31     1191.07     53.82 o 
  -7  -6   6     1102.02     1202.06     37.66 o 
  -6  -6   6     2376.15     2500.52     38.43 o 
  -5  -6   6     4169.51     4322.08     73.90 o 
  -4  -6   6    26216.11    25932.88    130.36 o 
  -3  -6   6    11134.17    11166.21     57.74 o 
  -2  -6   6      526.09      579.21     31.07 o 
  -1  -6   6     6746.75     6921.84    106.99 o 
   0  -6   6     2308.64     2203.25     35.08 o 
   1  -6   6     3164.39     3332.69     69.36 o 
   2  -6   6       59.82       93.04     42.22 o 
   3  -6   6      364.76      377.18     27.95 o 
   4  -6   6     7681.50     7716.15     61.94 o 
   5  -6   6     3826.66     3813.96     46.40 o 
   6  -6   6        1.67       44.57     32.56 o 
   7  -6   6    11600.77    12202.02    263.67 o 
   8  -6   6      902.02     1034.31     40.04 o 
   9  -6   6      618.45      680.20     40.16 o 
  10  -6   6     1016.56     1156.67     49.93 o 
  11  -6   6      568.36      623.08     40.98 o 
  12  -6   6      360.38      376.02     41.10 o 
  13  -6   6       16.24       46.87     52.88 o 
  14  -6   6        0.41       16.72     44.99 o 
 -13  -5   6      391.31      441.61     66.54 o 
 -12  -5   6      583.83      578.22     66.89 o 
 -11  -5   6      287.15      296.61     60.24 o 
 -10  -5   6      880.33     1082.68     42.69 o 
  -9  -5   6     2368.83     2770.70    167.34 o 
  -8  -5   6      414.57      435.69     38.80 o 
  -7  -5   6     1080.63     1130.96     40.84 o 
  -6  -5   6     3993.04     4087.12     51.78 o 
  -5  -5   6     6495.81     6285.68    154.72 o 
  -4  -5   6    29105.52    28664.31    248.07 o 
  -3  -5   6     6270.70     6068.29    137.78 o 
  -2  -5   6     2306.87     2406.98     39.84 o 
  -1  -5   6     2717.40     2681.35     58.53 o 
   0  -5   6      325.53      373.98     29.59 o 
   1  -5   6     1709.68     1567.35     34.86 o 
   2  -5   6     2186.15     2121.75     33.74 o 
   3  -5   6     1490.50     1551.82     31.37 o 
   4  -5   6     1106.93     1033.55     29.68 o 
   5  -5   6      137.92      121.11     26.69 o 
   6  -5   6     2761.58     3025.77    184.42 o 
   7  -5   6     1405.62     1428.49     49.75 o 
   8  -5   6       70.35      173.58     43.81 o 
   9  -5   6       10.72       84.20     35.56 o 
  10  -5   6      100.92      123.18     44.75 o 
  11  -5   6      928.55      976.14     41.81 o 
  12  -5   6      424.80      312.07     40.98 o 
  13  -5   6      871.53      915.84     52.88 o 
  14  -5   6       87.26      126.12     52.40 o 
  15  -5   6        7.30        8.71     54.76 o 
 -13  -4   6        3.91       -3.06     64.89 o 
 -12  -4   6     1090.96     1004.40     65.95 o 
 -11  -4   6      179.89      272.05     37.07 o 
 -10  -4   6      421.50      464.67     37.43 o 
  -9  -4   6      826.21      812.90     89.03 o 
  -8  -4   6       27.56       37.15     38.05 o 
  -7  -4   6       97.63       87.98     44.99 o 
  -6  -4   6      115.14      164.77     29.95 o 
  -5  -4   6     1461.38     1449.99     33.97 o 
  -4  -4   6     8772.88     8523.35    190.99 o 
  -3  -4   6    15655.17    15380.62    119.76 o 
  -2  -4   6    10055.98     9972.63     59.27 o 
  -1  -4   6     4728.01     4382.11     52.64 o 
   0  -4   6        2.65       11.59     27.93 o 
   1  -4   6        8.58       34.32     30.75 o 
   2  -4   6     1589.26     1611.26     35.30 o 
   3  -4   6     3961.95     3920.47     39.44 o 
   4  -4   6      230.26      297.98     31.39 o 
   5  -4   6      168.24     1685.75    848.78 o 
   6  -4   6      525.22      606.21     31.52 o 
   7  -4   6     4724.56     4940.81     94.50 o 
   8  -4   6     1695.29     1786.23     51.46 o 
   9  -4   6     1373.97     1353.68     47.58 o 
  10  -4   6       92.21      146.61     45.46 o 
  11  -4   6     1316.72     1440.12     51.93 o 
  12  -4   6      384.70      426.89     49.22 o 
  13  -4   6      163.75      164.51     41.22 o 
  14  -4   6      308.54      302.18     51.58 o 
  15  -4   6      149.56      112.93     54.64 o 
 -13  -3   6       89.45       67.24     62.65 o 
 -12  -3   6       67.72       98.69     60.18 o 
 -11  -3   6       64.79       98.45     60.06 o 
 -10  -3   6     1413.49     1478.63     36.83 o 
  -9  -3   6     1669.16     1609.91     36.47 o 
  -8  -3   6     1033.36      925.66     69.60 o 
  -7  -3   6      859.24      930.14     41.19 o 
  -6  -3   6    10735.82    10637.50    211.50 o 
  -5  -3   6      444.90      485.09     31.67 o 
  -4  -3   6     6743.38     6782.29    168.42 o 
  -3  -3   6    26259.37    25654.54    721.29 o 
  -2  -3   6    18868.53    19668.62    166.99 o 
  -1  -3   6     2454.98     2325.49     39.80 o 
   0  -3   6      425.59      470.89     26.61 o 
   1  -3   6      135.99      101.20     27.52 o 
   2  -3   6    13624.77    13763.73    126.36 o 
   3  -3   6     1098.92     1209.84     31.79 o 
   4  -3   6     5361.66     5851.33     77.90 o 
   5  -3   6       40.60       79.71     27.39 o 
   6  -3   6     5963.03     5979.20    204.38 o 
   7  -3   6    12115.46    12638.70    142.49 o 
   8  -3   6     6200.35     6051.84     58.41 o 
   9  -3   6        7.70        8.71     43.93 o 
  10  -3   6      638.04      605.89     40.16 o 
  11  -3   6        3.69       94.80     44.28 o 
  12  -3   6       43.25      114.35     46.52 o 
  13  -3   6       35.86       64.42     48.75 o 
  14  -3   6       99.85      103.75     40.86 o 
  15  -3   6       61.89       72.54     41.69 o 
 -13  -2   6       77.35      154.74     61.00 o 
 -12  -2   6      516.53      439.96     59.00 o 
 -11  -2   6      540.78      420.88     59.82 o 
 -10  -2   6      539.43      536.25     35.80 o 
  -9  -2   6      111.83      107.69     33.99 o 
  -8  -2   6     4911.99     5113.27    134.72 o 
  -7  -2   6    12120.17    12388.07    351.29 o 
  -6  -2   6    22472.64    22084.12    567.79 o 
  -5  -2   6        0.51       33.43     34.16 o 
  -4  -2   6     6221.84     6380.66    112.10 o 
  -3  -2   6    12893.89    12474.44    337.71 o 
  -2  -2   6     2033.60     1847.00     57.51 o 
  -1  -2   6    10674.13    10431.38    134.43 o 
   0  -2   6       93.58      105.95     34.33 o 
   1  -2   6     5471.74     5747.73    145.61 o 
   2  -2   6     1888.58     2124.83     33.95 o 
   3  -2   6    10303.32    10583.45    297.94 o 
   4  -2   6    15795.85    16435.16    341.45 o 
   5  -2   6      143.39      210.78     27.88 o 
   6  -2   6    24293.68    25443.18    323.73 o 
   7  -2   6     8612.96     8866.91    311.25 o 
   8  -2   6     2422.22     2234.55     51.11 o 
   9  -2   6      377.37      459.98     37.45 o 
  10  -2   6      720.06      695.74     46.52 o 
  11  -2   6      515.45      555.61     37.80 o 
  12  -2   6       29.20       42.98     36.98 o 
  13  -2   6      172.79      263.79     46.75 o 
  14  -2   6       26.56       36.74     48.52 o 
  15  -2   6        7.46       51.82     51.34 o 
  16  -2   6      188.51      224.58     46.93 o 
 -13  -1   6      490.24      530.40     64.18 o 
 -12  -1   6        8.45       25.08     45.57 o 
 -11  -1   6      528.67      627.32     58.65 o 
 -10  -1   6        5.62       -0.59     47.46 o 
  -9  -1   6     2220.18     2398.97     83.32 o 
  -8  -1   6     8899.00     9437.72    240.00 o 
  -7  -1   6     9421.77     9696.88    214.62 o 
  -6  -1   6     7350.66     7253.10     55.39 o 
  -5  -1   6     1080.39     1188.71     34.84 o 
  -4  -1   6     1079.87     1138.78     34.16 o 
  -3  -1   6     1962.05     2025.65     50.79 o 
  -2  -1   6    10786.28    10737.63    397.20 o 
  -1  -1   6     1313.50     1288.70     28.05 o 
   0  -1   6     2134.10     2111.96     80.58 o 
   1  -1   6     5500.19     5274.88    156.45 o 
   2  -1   6     8019.42     8301.05     58.29 o 
   3  -1   6    14620.99    14760.74    193.37 o 
   4  -1   6     8943.08     9680.37    249.77 o 
   5  -1   6      643.65      773.79     87.14 o 
   6  -1   6     4580.06     4778.19     77.31 o 
   7  -1   6     5576.07     5827.69    146.38 o 
   8  -1   6     1323.04     1398.20     40.75 o 
   9  -1   6      883.00      911.01     44.40 o 
  10  -1   6      173.34      199.25     44.75 o 
  11  -1   6        2.93       98.10     41.69 o 
  12  -1   6      241.48      270.50     43.57 o 
  13  -1   6       11.54       82.43     44.75 o 
  14  -1   6        4.74      -16.60     39.69 o 
  15  -1   6      237.97      304.42     51.58 o 
  16  -1   6       53.26       50.26     38.49 o 
 -13   0   6      160.73      121.06     50.40 o 
 -12   0   6      780.27      783.36     61.71 o 
 -11   0   6     1551.08     1672.23     53.70 o 
 -10   0   6        6.54       60.06     45.57 o 
  -9   0   6     1382.31     1394.58     34.70 o 
  -8   0   6     3525.25     3462.41     65.49 o 
  -7   0   6     1204.33     1238.22     36.54 o 
  -6   0   6     4961.93     4834.02    138.92 o 
  -5   0   6     5704.96     5515.41    166.91 o 
  -4   0   6      127.39      159.59     25.46 o 
  -3   0   6     1087.57     1032.25     45.60 o 
  -2   0   6     3525.71     3643.57    129.21 o 
  -1   0   6    10055.54     9950.15    243.37 o 
   0   0   6     5479.40     5094.66    204.38 o 
   1   0   6    15381.77    14725.00    607.06 o 
   2   0   6     1348.70     1458.34     64.30 o 
   3   0   6    14259.70    14083.83    201.14 o 
   4   0   6    17017.61    17812.21    221.81 o 
   5   0   6    27129.01    27210.03    263.85 o 
   6   0   6      351.30      340.99     27.08 o 
   7   0   6     9189.59     9561.86     52.98 o 
   8   0   6     4631.68     4637.27     58.88 o 
   9   0   6     1968.67     2015.28     42.39 o 
  10   0   6     3603.32     3859.44     57.00 o 
  11   0   6        5.54      106.81     35.21 o 
  12   0   6      262.15      269.21     37.10 o 
  13   0   6       27.34      -21.79     46.63 o 
  14   0   6      504.41      529.93     49.11 o 
  15   0   6      163.04      145.31     29.96 o 
  16   0   6        2.56       11.98     35.35 o 
 -13   1   6      451.87      414.17     50.40 o 
 -12   1   6      779.48      793.75     53.08 o 
 -11   1   6     1674.24     1651.08     53.69 o 
 -10   1   6     1696.69     1847.85     51.41 o 
  -9   1   6      467.56      492.33     45.99 o 
  -8   1   6      337.20      326.11     29.31 o 
  -7   1   6      431.55      441.97     35.11 o 
  -6   1   6     7380.33     7292.74    162.47 o 
  -5   1   6      113.87      152.44     29.98 o 
  -4   1   6    15162.90    14374.80    328.72 o 
  -3   1   6    12636.07    12492.00    207.78 o 
  -2   1   6       52.09      127.57     24.30 o 
  -1   1   6     9715.86     9674.93    307.59 o 
   0   1   6      805.42      838.98     31.24 o 
   1   1   6     3494.13     3432.17    127.13 o 
   2   1   6      274.62      223.71     22.69 o 
   3   1   6    21558.84    21186.33    997.51 o 
   4   1   6    46307.18    48668.14    889.46 o 
   5   1   6    13081.58    13674.94    239.29 o 
   6   1   6     9214.74     9750.77    135.72 o 
   7   1   6    19242.34    19261.54     98.57 o 
   8   1   6     2095.34     2170.02     49.58 o 
   9   1   6     5933.35     6061.26     64.77 o 
  10   1   6     2974.98     3199.50     54.29 o 
  11   1   6      704.79      777.24     48.17 o 
  12   1   6      128.45      173.35     35.09 o 
  13   1   6     2935.75     3209.63     57.82 o 
  14   1   6     1049.99     1059.16     52.88 o 
  15   1   6      200.59      278.87     40.98 o 
  16   1   6      395.92      298.98     33.59 o 
 -13   2   6       31.31       30.41     43.75 o 
 -12   2   6      313.92      307.42     42.65 o 
 -11   2   6     2589.38     2634.69     53.47 o 
 -10   2   6     6108.78     5979.88    127.30 o 
  -9   2   6      965.07      971.04     40.98 o 
  -8   2   6        6.11       20.41     37.25 o 
  -7   2   6     6387.01     6154.50    151.19 o 
  -6   2   6      885.19      953.47     35.10 o 
  -5   2   6     7108.03     6926.19    162.77 o 
  -4   2   6    14578.94    13822.00    243.36 o 
  -3   2   6      485.64      554.15     29.98 o 
  -2   2   6     1770.72     1651.10     29.94 o 
  -1   2   6      756.73      706.82     27.04 o 
   0   2   6    30724.05    30232.91    802.81 o 
   1   2   6    10689.03    10310.62    233.85 o 
   2   2   6    11376.67    10681.07    336.09 o 
   3   2   6    32887.55    32511.22   1702.68 o 
   4   2   6    12841.85    12426.42    767.46 o 
   5   2   6      574.95      667.22     76.35 o 
   6   2   6     2766.65     2862.20    152.53 o 
   7   2   6     3127.17     3036.32    370.36 o 
   8   2   6     3430.10     3627.57     55.35 o 
   9   2   6     1850.90     2005.86     50.28 o 
  10   2   6       82.60       43.22     41.33 o 
  11   2   6     1859.11     1849.82     52.17 o 
  12   2   6     3342.93     3272.53    359.18 o 
  13   2   6     5717.60     5757.13    419.53 o 
  14   2   6     1485.12     1523.84     86.60 o 
  15   2   6        7.76       36.49     40.58 o 
  16   2   6       20.43        0.88     35.96 o 
  17   2   6        0.46       11.46     31.64 o 
 -13   3   6       10.77       20.49     44.09 o 
 -12   3   6       82.94       93.11     47.48 o 
 -11   3   6     1831.97     1880.32     49.51 o 
 -10   3   6     3656.86     3519.00    104.04 o 
  -9   3   6       77.29      119.87     40.78 o 
  -8   3   6      478.46      449.27     89.56 o 
  -7   3   6        4.91       32.15     36.84 o 
  -6   3   6     2694.06     2735.13     35.59 o 
  -5   3   6     3229.54     3074.24     87.18 o 
  -4   3   6     2750.90     2481.39     63.12 o 
  -3   3   6     5665.37     5370.14     77.30 o 
  -2   3   6    10643.64    10273.35    163.18 o 
  -1   3   6    21902.71    21954.11    433.58 o 
   0   3   6    35795.82    35057.24    606.85 o 
   1   3   6     2624.20     2696.61     52.88 o 
   2   3   6     7547.66     7141.40    219.92 o 
   3   3   6      425.46      451.00     24.73 o 
   4   3   6        0.04       25.86     21.40 o 
   5   3   6      257.46      382.55     24.20 o 
   6   3   6     3414.01     3342.75    217.58 o 
   7   3   6     2621.65     2515.15    205.32 o 
   8   3   6     1755.94     1584.06    136.90 o 
   9   3   6      456.29      455.15     73.84 o 
  10   3   6        1.82       15.00     30.13 o 
  11   3   6       76.02      129.75     31.01 o 
  12   3   6      530.07      552.36     94.68 o 
  13   3   6     1021.31     1057.66     58.12 o 
  14   3   6      376.47      422.80     40.63 o 
  15   3   6     2091.54     2086.98    109.47 o 
  16   3   6        0.73       33.25     30.83 o 
  17   3   6       27.17       35.16     35.51 o 
 -13   4   6      292.50      267.02     48.14 o 
 -12   4   6      120.78      106.70     45.06 o 
 -11   4   6        7.05       28.71     38.67 o 
 -10   4   6      136.64      109.52     37.38 o 
  -9   4   6      262.26      290.00     38.76 o 
  -8   4   6       44.85       80.67     37.08 o 
  -7   4   6     3368.57     3100.56     50.05 o 
  -6   4   6      996.76     1016.16     39.47 o 
  -5   4   6        2.64       20.64     30.83 o 
  -4   4   6     1263.52     1266.81     31.70 o 
  -3   4   6     8767.64     8655.68     50.25 o 
  -2   4   6     3665.07     3306.33     42.35 o 
  -1   4   6    19464.61    18948.60    285.07 o 
   0   4   6       13.10       47.11     25.86 o 
   1   4   6    30281.23    31641.82    409.92 o 
   2   4   6     1430.65     1393.43     37.05 o 
   3   4   6       68.63       82.68     22.78 o 
   4   4   6    13798.02    13773.71    476.70 o 
   5   4   6     1251.05     1414.56     62.84 o 
   6   4   6     5715.32     5554.61    508.26 o 
   7   4   6    29530.55    28298.65   2895.26 o 
   8   4   6     6425.76     5905.42    543.36 o 
   9   4   6      286.01      319.82     31.31 o 
  10   4   6      104.91      120.42     32.28 o 
  11   4   6     2599.30     2467.44    269.62 o 
  12   4   6     2036.74     1921.46     99.88 o 
  13   4   6      823.11      856.12     47.85 o 
  14   4   6     1110.62     1148.11     58.16 o 
  15   4   6     1225.09     1223.41     50.73 o 
  16   4   6      329.23      306.33     35.41 o 
  17   4   6      211.23      181.81     37.70 o 
 -13   5   6      181.62      162.73     47.76 o 
 -12   5   6      324.84      296.78     45.77 o 
 -11   5   6       26.92       22.91     43.55 o 
 -10   5   6      861.36      888.42     44.74 o 
  -9   5   6      860.13      916.49     46.40 o 
  -8   5   6     2705.85     2750.22     46.43 o 
  -7   5   6    12667.23    12054.90    203.85 o 
  -6   5   6     3367.91     3260.97     49.76 o 
  -5   5   6      428.38      354.29     34.60 o 
  -4   5   6     1216.63     1060.40     41.02 o 
  -3   5   6      281.26      252.51     30.17 o 
  -2   5   6    10508.82     9995.90     85.01 o 
  -1   5   6      393.74      415.88     33.08 o 
   0   5   6    32011.90    30766.93    272.11 o 
   1   5   6     3581.18     2976.77     48.99 o 
   2   5   6     3044.98     3087.40     35.68 o 
   3   5   6    27777.88    27042.63    691.43 o 
   4   5   6     3100.31     2936.17     93.86 o 
   5   5   6     6364.41     6142.55    201.97 o 
   6   5   6    18520.03    17315.06    660.35 o 
   7   5   6    14411.71    13458.76   1362.46 o 
   8   5   6      752.83      803.63     77.31 o 
   9   5   6      271.26      267.74     35.81 o 
  10   5   6     6266.93     6104.81    494.43 o 
  11   5   6     9140.49     8821.83    551.53 o 
  12   5   6      208.23      256.43     27.67 o 
  13   5   6     1744.39     1695.33     71.14 o 
  14   5   6     1164.01     1181.16     63.76 o 
  15   5   6      329.66      323.26     32.84 o 
  16   5   6      895.42      940.89     37.41 o 
  17   5   6      643.19      624.31     55.72 o 
 -12   6   6        3.09       53.23     41.13 o 
 -11   6   6      678.71      678.51     41.06 o 
 -10   6   6      141.37      164.24     36.13 o 
  -9   6   6      915.58      913.54     46.52 o 
  -8   6   6     8911.90     8478.71    247.95 o 
  -7   6   6     3760.75     3467.74     46.45 o 
  -6   6   6     3016.86     2788.01     47.58 o 
  -5   6   6       68.45       66.04     36.98 o 
  -4   6   6     2181.01     2036.83     61.77 o 
  -3   6   6    10590.68     9780.91     88.91 o 
  -2   6   6    11352.33    10437.60    107.69 o 
  -1   6   6    10505.64     9692.04    175.31 o 
   0   6   6     1575.90     1314.61     37.44 o 
   1   6   6       64.72       73.51     31.63 o 
   2   6   6    46204.21    44673.29   1010.97 o 
   3   6   6    26983.97    25512.86    778.86 o 
   4   6   6      739.03      662.28     29.67 o 
   5   6   6     1669.47     1693.10     72.11 o 
   6   6   6        2.81       11.51     26.66 o 
   7   6   6     2292.50     2134.32    111.61 o 
   8   6   6     1520.41     1522.16    120.94 o 
   9   6   6     3451.00     3356.47    296.41 o 
  10   6   6     8673.24     8423.01    432.21 o 
  11   6   6      118.77      187.98     47.64 o 
  12   6   6      304.79      315.89     48.00 o 
  13   6   6     2083.31     2092.86     55.81 o 
  14   6   6       26.72       65.60     32.33 o 
  15   6   6      879.35      897.87     77.62 o 
  16   6   6      529.86      515.49     39.43 o 
  17   6   6      149.87      156.86     39.88 o 
 -12   7   6      411.26      424.35     42.72 o 
 -11   7   6      284.37      269.88     39.95 o 
 -10   7   6      933.22      857.16     38.54 o 
  -9   7   6     1469.82     1478.68     39.18 o 
  -8   7   6      991.96      997.85     40.08 o 
  -7   7   6      380.66      403.04     33.93 o 
  -6   7   6      229.54      255.67     54.76 o 
  -5   7   6     1708.17     1609.99     44.04 o 
  -4   7   6     4492.31     4164.57     79.49 o 
  -3   7   6      113.87      107.10     36.60 o 
  -2   7   6     1173.13     1173.13     37.50 o 
  -1   7   6     2143.64     1952.09     47.93 o 
   0   7   6      566.52      566.79     38.53 o 
   1   7   6      140.15      114.49     37.26 o 
   2   7   6    31343.79    31374.79    768.99 o 
   3   7   6    11036.66    10193.96    464.83 o 
   4   7   6     1591.50     1641.48     37.70 o 
   5   7   6     8347.49     8164.21    202.56 o 
   6   7   6     4662.11     4771.78    191.13 o 
   7   7   6      259.19      277.88     29.07 o 
   8   7   6      497.86      487.51     27.04 o 
   9   7   6      522.52      534.80     34.44 o 
  10   7   6      215.45      274.51     33.06 o 
  11   7   6       59.04       71.61     32.79 o 
  12   7   6       66.10      105.20     33.62 o 
  13   7   6      657.25      705.48     35.20 o 
  14   7   6      380.35      387.03     34.88 o 
  15   7   6       75.12       90.15     38.98 o 
  16   7   6        0.58       43.87     36.51 o 
 -11   8   6      665.35      665.49     40.15 o 
 -10   8   6      633.08      649.68     49.28 o 
  -9   8   6      170.01      165.32     35.88 o 
  -8   8   6       94.55       67.21     33.25 o 
  -7   8   6       11.85       35.38     38.51 o 
  -6   8   6     1531.94     1447.25     41.22 o 
  -5   8   6      116.09      106.77     34.56 o 
  -4   8   6     1371.38     1345.11     37.73 o 
  -3   8   6        4.66       66.76     37.08 o 
  -2   8   6      399.14      395.69     36.93 o 
  -1   8   6      335.14      358.93     53.05 o 
   0   8   6    16276.22    15684.41    231.58 o 
   1   8   6       12.28       48.18     37.35 o 
   2   8   6      886.04      701.16     46.81 o 
   3   8   6    23080.02    22597.76    123.30 o 
   4   8   6    13992.50    14257.91    100.10 o 
   5   8   6     5420.62     5351.26     70.66 o 
   6   8   6     2431.85     2575.56    180.94 o 
   7   8   6     1536.09     1492.36     44.87 o 
   8   8   6     2769.07     3109.60    111.20 o 
   9   8   6     1170.16     1198.64     63.80 o 
  10   8   6       18.51       35.60     32.44 o 
  11   8   6      718.75      758.50     34.84 o 
  12   8   6      406.06      425.96     34.28 o 
  13   8   6     1960.23     2202.03     68.22 o 
  14   8   6     6166.45     6723.67    210.20 o 
  15   8   6      175.85      258.39     43.48 o 
  16   8   6      293.04      276.76     43.93 o 
 -11   9   6      861.26      856.37     46.12 o 
 -10   9   6      515.24      461.00     39.92 o 
  -9   9   6      457.58      447.76     37.49 o 
  -8   9   6       59.48       98.25     38.85 o 
  -7   9   6      185.15      228.01     37.80 o 
  -6   9   6       30.94       26.51     33.13 o 
  -5   9   6     4216.15     3825.41     48.09 o 
  -4   9   6        3.52       59.92     54.82 o 
  -3   9   6       50.84       44.48     38.43 o 
  -2   9   6        3.62       51.95     36.18 o 
  -1   9   6     3485.71     3227.86     48.05 o 
   0   9   6    30616.46    28265.09    701.57 o 
   1   9   6     5695.78     5589.62     61.36 o 
   2   9   6    11639.98    11338.08    117.33 o 
   3   9   6    15795.07    15473.57    102.69 o 
   4   9   6      686.71      710.82     56.53 o 
   5   9   6     7020.45     7061.06     79.14 o 
   6   9   6       10.81       -1.06     50.64 o 
   7   9   6     9450.76     9838.97     84.67 o 
   8   9   6      367.53      371.37     35.20 o 
   9   9   6      580.13      559.53     34.89 o 
  10   9   6     3729.68     4030.24    235.53 o 
  11   9   6     1166.38     1259.28    103.69 o 
  12   9   6     3968.37     4334.53    350.23 o 
  13   9   6     7536.17     7975.76    246.65 o 
  14   9   6      998.63     1063.34     57.17 o 
  15   9   6       11.56        1.14     41.47 o 
  16   9   6       24.96       44.76     47.44 o 
 -10  10   6      287.11      257.73     38.90 o 
  -9  10   6      291.90      248.77     41.57 o 
  -8  10   6      328.82      290.45     39.72 o 
  -7  10   6        8.73        7.51     37.76 o 
  -6  10   6     1852.83     1821.44     39.03 o 
  -5  10   6      746.74      656.68     38.13 o 
  -4  10   6       15.97       63.25     32.34 o 
  -3  10   6       22.53       44.10     43.28 o 
  -2  10   6     1512.16     1344.92     43.78 o 
  -1  10   6    15404.26    13866.82     71.21 o 
   0  10   6    16789.96    15233.35    178.17 o 
   1  10   6      591.19      606.34     34.15 o 
   2  10   6     6872.63     6779.60    201.24 o 
   3  10   6      193.47      197.37     44.87 o 
   4  10   6     1511.72     1344.26     49.58 o 
   5  10   6     7601.74     7487.01     81.49 o 
   6  10   6     6094.94     5946.08     76.43 o 
   7  10   6      721.66      757.69     53.23 o 
   8  10   6        8.55       24.85     48.17 o 
   9  10   6     5887.09     6186.85    159.34 o 
  10  10   6     3020.64     3125.86     97.61 o 
  11  10   6      195.95      194.64     48.92 o 
  12  10   6     2997.39     3218.86    141.02 o 
  13  10   6      223.05      240.76     44.00 o 
  14  10   6      258.50      279.27     45.60 o 
  15  10   6      216.53      243.68     44.04 o 
  16  10   6       74.66      124.75     48.95 o 
 -10  11   6       61.97      107.83     35.72 o 
  -9  11   6        0.21       59.79     33.81 o 
  -8  11   6       73.09       45.54     39.59 o 
  -7  11   6      253.56      269.10     57.59 o 
  -6  11   6       67.47       86.08     37.67 o 
  -5  11   6     2034.67     1855.26     41.68 o 
  -4  11   6       45.73       48.74     39.80 o 
  -3  11   6      694.21      703.71     36.88 o 
  -2  11   6     5415.48     5011.95    148.60 o 
  -1  11   6     2043.19     1976.44     70.23 o 
   0  11   6     1373.67     1344.70     56.73 o 
   1  11   6     1151.53     1225.36     52.41 o 
   2  11   6      350.21      343.49     41.07 o 
   3  11   6     1945.16     1921.89     62.41 o 
   4  11   6      403.65      406.16     53.46 o 
   5  11   6     2625.00     2624.70     57.00 o 
   6  11   6     1016.20     1067.17     57.82 o 
   7  11   6      651.50      625.44     53.70 o 
   8  11   6     3241.62     3433.73     70.66 o 
   9  11   6      406.65      612.72     59.94 o 
  10  11   6     1268.54     1469.18     53.13 o 
  11  11   6      461.39      525.32     54.73 o 
  12  11   6      348.07      392.48     46.87 o 
  13  11   6      207.92      222.97     48.47 o 
  14  11   6      839.60      855.70     49.81 o 
  15  11   6        6.93       20.30     46.69 o 
  -9  12   6       11.32       13.35     34.81 o 
  -8  12   6      262.56      318.89     33.22 o 
  -7  12   6      181.42      168.42     32.38 o 
  -6  12   6      158.09      182.39     34.08 o 
  -5  12   6     1251.04     1178.29     33.25 o 
  -4  12   6      218.09      225.05     31.12 o 
  -3  12   6        0.80       20.08     28.98 o 
  -2  12   6      401.50      442.36     32.64 o 
  -1  12   6      798.21      796.47     34.36 o 
   0  12   6     2143.88     2099.52     77.40 o 
   1  12   6     6551.83     6452.28    275.03 o 
   2  12   6     3705.54     3514.49     93.20 o 
   3  12   6     1912.31     1852.65     53.11 o 
   4  12   6      101.31      118.00     53.46 o 
   5  12   6     3525.87     3627.92     60.29 o 
   6  12   6      788.82      745.09     55.47 o 
   7  12   6       88.81       77.72     50.99 o 
   8  12   6      116.20      176.53     60.77 o 
   9  12   6     1038.23     1084.24     54.29 o 
  10  12   6     7865.66     8612.00     87.50 o 
  11  12   6     2235.35     2342.56     50.22 o 
  12  12   6       36.52       30.66     53.03 o 
  13  12   6     2044.30     2063.28    113.05 o 
  14  12   6       45.64       33.58     51.37 o 
  15  12   6      199.31      197.66     53.16 o 
  -8  13   6       81.15       87.63     34.56 o 
  -7  13   6      156.76      156.40     30.91 o 
  -6  13   6       10.87       32.83     31.22 o 
  -5  13   6      925.13      904.33     33.22 o 
  -4  13   6      574.74      517.59     31.40 o 
  -3  13   6     2446.38     2394.30    123.37 o 
  -2  13   6       12.43       22.61     32.27 o 
  -1  13   6     1818.24     1793.91    106.26 o 
   0  13   6       40.84       79.67     34.67 o 
   1  13   6      144.95      167.79     36.89 o 
   2  13   6     5144.34     4915.12    159.45 o 
   3  13   6      606.94      626.15     54.17 o 
   4  13   6      135.46      180.41     51.11 o 
   5  13   6     1543.38     1626.42     60.18 o 
   6  13   6     1932.96     1963.46     62.18 o 
   7  13   6     4039.18     4260.66     71.36 o 
   8  13   6       15.39       50.05     51.58 o 
   9  13   6     7849.09     8316.89     87.50 o 
  10  13   6     5991.83     6215.17     86.67 o 
  11  13   6       11.77       38.74     49.93 o 
  12  13   6      214.17      256.74     71.87 o 
  13  13   6      886.42      884.01     60.98 o 
  14  13   6      238.80      257.78     59.44 o 
  -7  14   6      122.21      123.69     33.91 o 
  -6  14   6        0.28        5.26     30.33 o 
  -5  14   6     1047.15     1035.23     34.54 o 
  -4  14   6     2077.07     1955.12    119.47 o 
  -3  14   6        6.14       -5.83     28.48 o 
  -2  14   6      421.35      392.74     33.62 o 
  -1  14   6      210.17      170.56     49.31 o 
   0  14   6      701.53      686.27     40.54 o 
   1  14   6       41.57       69.80     36.74 o 
   2  14   6     1235.57     1169.82     54.33 o 
   3  14   6        0.90       12.13     52.64 o 
   4  14   6      147.90      135.66     53.46 o 
   5  14   6     2854.64     2933.36     65.83 o 
   6  14   6     2976.40     3134.38     68.89 o 
   7  14   6     2585.65     2449.82     65.01 o 
   8  14   6     2155.10     2165.31     65.36 o 
   9  14   6     1271.76     1365.34     61.35 o 
  10  14   6      480.75      477.29     55.23 o 
  11  14   6       68.98       76.66     52.88 o 
  12  14   6      152.33      167.69     69.48 o 
  -6  15   6      216.56      261.38     34.58 o 
  -5  15   6      309.49      323.56     32.81 o 
  -4  15   6      464.37      504.80     32.71 o 
  -3  15   6      273.79      248.63     34.79 o 
  -2  15   6        5.86       -1.21     31.45 o 
  -1  15   6      113.89       96.33     32.67 o 
   0  15   6        3.38       12.09     32.88 o 
   1  15   6       15.67       37.84     39.27 o 
   2  15   6        1.29       23.71     38.23 o 
   3  15   6      192.06      166.99     56.29 o 
   4  15   6     1572.05     1555.65     53.94 o 
   5  15   6     1025.23     1040.32     51.70 o 
   6  15   6      267.70      351.64     57.82 o 
   7  15   6     1032.96     1086.24     61.47 o 
   8  15   6       21.46        6.36     56.06 o 
   9  15   6       92.52      105.75     57.12 o 
  10  15   6       38.26       52.29     65.12 o 
  11  15   6      117.81      145.67     63.83 o 
  12  15   6      146.67      176.29     71.48 o 
  -5  16   6      116.94      111.37     35.89 o 
  -4  16   6        1.14        6.93     34.85 o 
  -3  16   6       51.15       55.83     31.27 o 
  -2  16   6      410.35      376.79     36.24 o 
  -1  16   6       95.93       87.95     33.13 o 
   0  16   6      478.89      464.70     39.29 o 
   1  16   6      234.80      231.99     40.78 o 
   2  16   6      333.76      276.15     58.41 o 
   3  16   6      696.77      634.74     58.53 o 
   4  16   6      290.99      269.68     46.75 o 
   5  16   6        0.28       33.68     57.47 o 
   6  16   6     1029.63     1002.40     52.76 o 
   7  16   6     1335.23     1291.74     64.06 o 
   8  16   6      234.89      276.27     58.88 o 
   9  16   6      532.76      605.65     69.83 o 
  10  16   6      262.23      264.14     59.23 o 
  11  16   6      112.33      139.43     66.42 o 
  12  16   6     1225.01     1124.64     76.19 o 
  -3  17   6       75.50       80.56     37.37 o 
  -2  17   6      238.04      250.43     36.80 o 
  -1  17   6      894.78      863.23     41.20 o 
   0  17   6      280.43      273.27     37.50 o 
   1  17   6      364.17      328.35     38.88 o 
   2  17   6       11.45      -24.85     59.23 o 
   3  17   6      253.18      191.48     59.47 o 
   4  17   6      527.80      505.91     51.70 o 
   5  17   6       65.37        4.24     60.29 o 
   6  17   6     1398.25     1340.02     65.24 o 
   7  17   6      334.77      387.68     62.53 o 
   8  17   6      235.99      201.85     61.71 o 
   9  17   6     1666.41     1754.08     78.78 o 
  10  17   6       67.10      116.47     62.30 o 
  -1  18   6       82.44      128.51     40.12 o 
   0  18   6       49.48       61.78     41.95 o 
   1  18   6       24.43        6.99     46.19 o 
   2  18   6      315.12      318.31     61.83 o 
   3  18   6      445.98      453.98     51.58 o 
   4  18   6        5.35       32.62     60.65 o 
   5  18   6      118.33      130.60     62.41 o 
   6  18   6      879.31      849.07     65.95 o 
   7  18   6      359.21      349.76     65.12 o 
   8  18   6      443.53      438.20     75.96 o 
   2  19   6       97.40      113.64     53.82 o 
   3  19   6       87.74      103.98     62.65 o 
   4  19   6        0.03       46.99     63.00 o 
   5  19   6       69.78       38.74     65.36 o 
  -3 -15   7        0.06       69.35     43.91 o 
  -2 -15   7        0.47       -2.05     39.18 o 
  -1 -15   7      158.73      139.34     39.32 o 
   0 -15   7       63.85       95.92     39.18 o 
   1 -15   7        6.70       16.41     38.29 o 
   2 -15   7      456.16      389.33     64.59 o 
  -5 -14   7      653.24      535.18     43.71 o 
  -4 -14   7     1476.41     1323.40     46.80 o 
  -3 -14   7      126.80      122.49     65.24 o 
  -2 -14   7      476.31      426.13     39.47 o 
  -1 -14   7      510.83      475.06     38.10 o 
   0 -14   7      515.60      512.50     38.48 o 
   1 -14   7      188.84      162.93     33.80 o 
   2 -14   7        0.46        5.41     36.32 o 
   3 -14   7      137.68      105.83     36.88 o 
   4 -14   7        1.13       45.47     39.45 o 
   5 -14   7      239.67      239.78     35.58 o 
  -7 -13   7       62.83       78.77     41.38 o 
  -6 -13   7      582.27      532.83     41.95 o 
  -5 -13   7     1944.23     1810.34     46.18 o 
  -4 -13   7      124.45       90.70     50.64 o 
  -3 -13   7     2410.68     2273.53    125.71 o 
  -2 -13   7      428.07      402.07     36.72 o 
  -1 -13   7        7.81        9.53     34.46 o 
   0 -13   7      399.03      340.38     36.92 o 
   1 -13   7        0.56      -14.19     35.06 o 
   2 -13   7        0.70       31.21     30.86 o 
   3 -13   7       12.99       22.43     34.51 o 
   4 -13   7      190.31      200.70     36.03 o 
   5 -13   7      543.87      527.93     34.96 o 
   6 -13   7      185.98      173.35     44.16 o 
   7 -13   7       53.27       61.24     43.93 o 
  -8 -12   7       82.72       72.31     36.34 o 
  -7 -12   7      245.74      266.18     41.52 o 
  -6 -12   7      842.73      760.83     44.10 o 
  -5 -12   7      118.55      150.48     37.62 o 
  -4 -12   7      586.10      551.49     38.29 o 
  -3 -12   7      194.80      150.72     36.41 o 
  -2 -12   7        8.88       57.43     34.75 o 
  -1 -12   7      222.56      252.94     34.87 o 
   0 -12   7       29.65       96.64     33.88 o 
   1 -12   7      182.91      203.13     34.08 o 
   2 -12   7       89.65      102.64     36.45 o 
   3 -12   7     1060.88     1168.09     71.95 o 
   4 -12   7      111.23      107.79     34.68 o 
   5 -12   7      400.22      400.29     37.36 o 
   6 -12   7        0.10       47.11     31.68 o 
   7 -12   7       10.62       -9.54     41.81 o 
   8 -12   7       43.62       36.98     53.35 o 
   9 -12   7       76.10       98.10     56.17 o 
  -9 -11   7      476.10      441.81     44.67 o 
  -8 -11   7      372.62      366.54    114.51 o 
  -7 -11   7      461.82      481.23     41.51 o 
  -6 -11   7        0.39       30.06     37.95 o 
  -5 -11   7       12.33       57.23     45.22 o 
  -4 -11   7       28.60       54.11     60.77 o 
  -3 -11   7      789.18      791.65     36.89 o 
  -2 -11   7      588.75      647.82     45.22 o 
  -1 -11   7     1204.16     1231.58     33.85 o 
   0 -11   7     1027.34     1018.63     37.63 o 
   1 -11   7      171.01      128.94     32.86 o 
   2 -11   7       31.79       65.32     32.60 o 
   3 -11   7      264.29      282.28     33.22 o 
   4 -11   7      732.14      747.37     34.93 o 
   5 -11   7     1068.25     1037.96     36.34 o 
   6 -11   7      263.09      265.28     31.29 o 
   7 -11   7        9.86       10.01     40.39 o 
   8 -11   7      186.25      202.67     51.46 o 
   9 -11   7      107.57       66.54     51.70 o 
  10 -11   7       39.00       65.71     54.17 o 
 -10 -10   7        4.57       13.35     45.52 o 
  -9 -10   7       10.28       32.36     41.90 o 
  -8 -10   7     1045.62     1001.00     71.25 o 
  -7 -10   7      156.84      171.30     34.68 o 
  -6 -10   7     1837.24     1741.79     43.34 o 
  -5 -10   7     1707.40     1762.89     89.09 o 
  -4 -10   7       22.01       45.72     31.62 o 
  -3 -10   7     1714.11     1671.62     39.20 o 
  -2 -10   7     2732.59     2843.97     39.48 o 
  -1 -10   7      336.33      355.49     39.10 o 
   0 -10   7      158.67      139.98     29.65 o 
   1 -10   7      232.72      172.66     32.55 o 
   2 -10   7      694.21      808.46     51.17 o 
   3 -10   7     1627.52     1673.63     88.20 o 
   4 -10   7      165.33      207.01     32.87 o 
   5 -10   7      997.50     1059.94     45.93 o 
   6 -10   7      182.10      169.30     32.52 o 
   7 -10   7      155.30      229.69     40.86 o 
   8 -10   7      824.58      808.68     52.05 o 
   9 -10   7      841.38      853.55     52.40 o 
  10 -10   7      219.28      139.90     52.05 o 
  11 -10   7       15.85       65.48     52.64 o 
 -11  -9   7      884.28      884.09     95.33 o 
 -10  -9   7       18.20       12.22     37.98 o 
  -9  -9   7     1257.21     1305.69     45.52 o 
  -8  -9   7      483.76      486.97     41.11 o 
  -7  -9   7     3066.85     3155.02     43.23 o 
  -6  -9   7     5912.19     6099.79    206.73 o 
  -5  -9   7     2506.47     2583.42     43.17 o 
  -4  -9   7      115.84      118.20     35.19 o 
  -3  -9   7      976.06     1002.84     36.92 o 
  -2  -9   7     1138.69     1188.42     67.54 o 
  -1  -9   7     1398.90     1432.06     55.41 o 
   0  -9   7     2065.80     2074.57     73.31 o 
   1  -9   7     2194.93     2242.02    159.51 o 
   2  -9   7     1556.75     1547.38     33.10 o 
   3  -9   7      496.35      513.97     29.69 o 
   4  -9   7      436.05      404.74     31.69 o 
   5  -9   7      181.70      183.89     27.39 o 
   6  -9   7        2.77       51.95     35.92 o 
   7  -9   7      706.48      725.02    135.25 o 
   8  -9   7     1040.37     1014.76     50.64 o 
   9  -9   7      216.11      193.48     47.58 o 
  10  -9   7       46.86       27.79     39.69 o 
  11  -9   7      151.93       75.60     50.99 o 
  12  -9   7      141.85       89.85     52.52 o 
 -11  -8   7       45.80      116.64     39.15 o 
 -10  -8   7      972.28     1097.87     45.02 o 
  -9  -8   7      476.33      554.46     38.71 o 
  -8  -8   7      400.50      407.93     40.25 o 
  -7  -8   7     4220.35     4140.87     56.56 o 
  -6  -8   7     3089.59     3113.18     39.50 o 
  -5  -8   7      754.53      768.65     37.35 o 
  -4  -8   7      792.44      900.42     37.30 o 
  -3  -8   7       11.91       13.33     35.67 o 
  -2  -8   7     2021.79     2004.06     40.10 o 
  -1  -8   7      122.62      150.84     29.24 o 
   0  -8   7     2556.73     2565.40     89.21 o 
   1  -8   7     1535.80     1600.58     61.41 o 
   2  -8   7      669.50      659.78     32.59 o 
   3  -8   7      326.01      341.75     28.79 o 
   4  -8   7     1450.85     1455.81     56.11 o 
   5  -8   7       61.56      108.75     29.58 o 
   6  -8   7        8.94        5.95     27.30 o 
   7  -8   7       20.93       17.87     30.85 o 
   8  -8   7     1128.49     1162.08     41.92 o 
   9  -8   7      109.01      129.19     45.81 o 
  10  -8   7     1010.15      910.54     42.39 o 
  11  -8   7       58.19       60.88     49.46 o 
  12  -8   7      121.61      181.59     49.81 o 
  13  -8   7        0.39      -21.67     54.41 o 
 -12  -7   7      659.19      780.67     55.11 o 
 -11  -7   7       18.50       59.14     39.34 o 
 -10  -7   7      328.73      359.34     42.97 o 
  -9  -7   7        2.30       55.49     36.56 o 
  -8  -7   7        0.33       16.08     38.47 o 
  -7  -7   7     2777.82     2899.55     60.73 o 
  -6  -7   7     1296.22     1283.88     32.91 o 
  -5  -7   7     3474.09     3572.24    101.81 o 
  -4  -7   7     4223.78     4097.38    126.30 o 
  -3  -7   7      782.98      809.37     37.28 o 
  -2  -7   7       31.39       36.14     29.19 o 
  -1  -7   7      160.96      193.95     43.16 o 
   0  -7   7     1267.42     1285.67     34.78 o 
   1  -7   7      496.70      471.53     31.62 o 
   2  -7   7       32.75       28.40     27.64 o 
   3  -7   7      965.30      981.63     56.53 o 
   4  -7   7     4374.56     4532.93    136.72 o 
   5  -7   7      420.46      380.72     28.84 o 
   6  -7   7     2710.74     2766.41    211.15 o 
   7  -7   7        1.79       37.25     25.93 o 
   8  -7   7      861.13      949.17     39.80 o 
   9  -7   7      503.39      597.88     39.10 o 
  10  -7   7        0.83       42.75     38.51 o 
  11  -7   7       10.75       62.18     46.87 o 
  12  -7   7       54.33       49.93     51.70 o 
  13  -7   7      140.49      124.24     53.11 o 
 -12  -6   7      147.98      138.67     44.65 o 
 -11  -6   7        0.77       91.15     37.51 o 
 -10  -6   7     1237.41     1455.14     89.79 o 
  -9  -6   7     3026.80     3215.26     49.70 o 
  -8  -6   7      896.69      929.28     38.35 o 
  -7  -6   7      119.34      127.83     37.10 o 
  -6  -6   7     8227.19     8319.91    102.39 o 
  -5  -6   7     7000.15     7176.08     90.61 o 
  -4  -6   7      158.85      180.85     63.59 o 
  -3  -6   7     2148.38     2148.64     34.78 o 
  -2  -6   7      207.64      179.05     29.72 o 
  -1  -6   7     7458.27     7428.32     61.06 o 
   0  -6   7      674.75      673.71     27.71 o 
   1  -6   7     3347.30     3370.66     36.94 o 
   2  -6   7      620.75      649.69     29.26 o 
   3  -6   7     1930.96     1793.73     48.87 o 
   4  -6   7     7048.08     7234.61     86.97 o 
   5  -6   7    10581.62    11156.45    153.45 o 
   6  -6   7      358.53      411.38     27.02 o 
   7  -6   7      181.93      193.01     29.17 o 
   8  -6   7      403.81      321.45     29.25 o 
   9  -6   7      558.90      605.77     38.74 o 
  10  -6   7        2.85       31.91     45.34 o 
  11  -6   7       26.60       41.22     38.63 o 
  12  -6   7      218.96      223.99     49.58 o 
  13  -6   7        3.14      -12.13     42.75 o 
  14  -6   7      170.67      207.50     54.64 o 
 -12  -5   7       71.18      102.99     39.27 o 
 -11  -5   7      157.73      183.63     38.14 o 
 -10  -5   7     6473.99     6824.31    376.55 o 
  -9  -5   7     8126.66     8429.89    432.31 o 
  -8  -5   7     1164.51     1229.59     42.00 o 
  -7  -5   7      301.67      439.79     54.64 o 
  -6  -5   7     6873.63     6956.25     85.55 o 
  -5  -5   7     3086.17     2904.64     38.28 o 
  -4  -5   7      973.58     1062.67    122.02 o 
  -3  -5   7      914.79      999.67     37.75 o 
  -2  -5   7     2507.09     2421.80     36.94 o 
  -1  -5   7      347.79      397.05     29.73 o 
   0  -5   7      147.32      152.61     31.53 o 
   1  -5   7    32061.85    32592.07    908.31 o 
   2  -5   7      146.19      143.68     28.18 o 
   3  -5   7     7457.39     7806.74     67.71 o 
   4  -5   7    11248.39    11402.54     53.40 o 
   5  -5   7     1327.60     1371.27     28.89 o 
   6  -5   7        0.47       25.02     50.23 o 
   7  -5   7     4109.78     4336.09     42.92 o 
   8  -5   7      258.84      253.11     27.15 o 
   9  -5   7      457.51      473.29     46.40 o 
  10  -5   7       56.37       70.07     45.34 o 
  11  -5   7        5.73       45.46     37.92 o 
  12  -5   7      201.75      210.44     40.39 o 
  13  -5   7      563.69      586.22     51.93 o 
  14  -5   7      363.98      416.53     43.93 o 
 -13  -4   7      100.68      149.21     68.89 o 
 -12  -4   7        0.16       29.91     64.30 o 
 -11  -4   7     1377.18     1465.23     41.59 o 
 -10  -4   7     5722.00     5980.46    289.05 o 
  -9  -4   7     2714.99     2697.05     43.79 o 
  -8  -4   7      205.58      219.16     34.01 o 
  -7  -4   7      140.67      133.47     43.34 o 
  -6  -4   7     1014.15     1083.27     32.95 o 
  -5  -4   7      964.27      996.60     34.87 o 
  -4  -4   7      330.71      384.71     28.37 o 
  -3  -4   7      983.91     1006.18     41.11 o 
  -2  -4   7      729.71      683.08     38.51 o 
  -1  -4   7     1163.47     1063.67     48.87 o 
   0  -4   7    13818.83    13307.96     70.83 o 
   1  -4   7    13473.56    12956.56    249.48 o 
   2  -4   7       47.42       57.46     27.30 o 
   3  -4   7     1159.26     1087.86     30.20 o 
   4  -4   7      304.57      356.52     30.64 o 
   5  -4   7       19.97       47.34     39.98 o 
   6  -4   7      775.06      876.62     32.10 o 
   7  -4   7     2661.88     2988.85     48.75 o 
   8  -4   7      163.99      158.21     28.70 o 
   9  -4   7      191.85      224.69     37.10 o 
  10  -4   7      151.35       93.74     36.86 o 
  11  -4   7      227.19      241.65     46.75 o 
  12  -4   7      166.78      171.93     47.93 o 
  13  -4   7       10.73       99.04     47.46 o 
  14  -4   7      610.75      599.18     43.57 o 
  15  -4   7      103.59      121.88     44.75 o 
 -13  -3   7      108.83      147.09     64.42 o 
 -12  -3   7      149.50      154.03     63.83 o 
 -11  -3   7      814.01      972.38    123.95 o 
 -10  -3   7       42.85       29.08     39.46 o 
  -9  -3   7     1690.72     1779.60    119.12 o 
  -8  -3   7      237.84      248.14     35.26 o 
  -7  -3   7      351.14      469.42     58.12 o 
  -6  -3   7      804.74      808.64     34.78 o 
  -5  -3   7      225.87      262.98     31.31 o 
  -4  -3   7      462.09      469.52     29.80 o 
  -3  -3   7     4996.23     5162.43     71.40 o 
  -2  -3   7     4817.24     4722.74    112.64 o 
  -1  -3   7     2152.00     2169.05     52.29 o 
   0  -3   7    10915.89    11035.43    301.00 o 
   1  -3   7    12210.68    12051.54    290.58 o 
   2  -3   7    28809.50    28464.19    561.20 o 
   3  -3   7      659.73      642.76     29.59 o 
   4  -3   7     1641.58     1648.82     32.16 o 
   5  -3   7     2387.86     2460.94     36.64 o 
   6  -3   7     2165.97     2438.35     50.99 o 
   7  -3   7       65.14       73.60     27.27 o 
   8  -3   7     3672.77     3924.48     48.99 o 
   9  -3   7        7.48       18.96     44.75 o 
  10  -3   7       40.73       61.47     43.10 o 
  11  -3   7      355.51      350.23     38.04 o 
  12  -3   7      642.70      732.60     40.51 o 
  13  -3   7      312.57      347.52     39.22 o 
  14  -3   7      537.99      590.93     51.82 o 
  15  -3   7      354.34      270.03     52.05 o 
 -13  -2   7      658.34      780.77     54.88 o 
 -12  -2   7     1601.71     1655.28     68.42 o 
 -11  -2   7      210.55      172.99     48.52 o 
 -10  -2   7      159.56      198.97     38.85 o 
  -9  -2   7     3244.63     3370.36     71.95 o 
  -8  -2   7      488.89      509.84     54.94 o 
  -7  -2   7     3511.38     3654.21    115.29 o 
  -6  -2   7     3295.28     3302.19     45.43 o 
  -5  -2   7     1926.07     1990.00     44.64 o 
  -4  -2   7       26.15       35.51     30.19 o 
  -3  -2   7      326.18      314.21     28.21 o 
  -2  -2   7     4988.49     5009.35    112.34 o 
  -1  -2   7       51.10       42.97     23.77 o 
   0  -2   7    11924.51    11700.16    157.51 o 
   1  -2   7    41403.68    40793.93    845.48 o 
   2  -2   7    16239.31    16682.50    494.31 o 
   3  -2   7     4216.67     4225.64     66.54 o 
   4  -2   7    10923.50    11003.45    181.00 o 
   5  -2   7      111.50      114.85     24.94 o 
   6  -2   7     7434.09     7881.08    205.14 o 
   7  -2   7     8696.87     9302.06    142.49 o 
   8  -2   7       23.69       67.85     29.06 o 
   9  -2   7        3.74       35.21     45.10 o 
  10  -2   7      939.59      936.45     39.80 o 
  11  -2   7     4656.50     4804.37     61.94 o 
  12  -2   7     2040.51     2107.84     52.29 o 
  13  -2   7       44.59       26.97     46.05 o 
  14  -2   7      460.27      590.82     50.99 o 
  15  -2   7      173.27      143.32     53.94 o 
  16  -2   7      136.31      159.22     52.76 o 
 -13  -1   7     1812.38     1591.09     68.89 o 
 -12  -1   7     1818.28     1558.59     64.65 o 
 -11  -1   7       99.59      169.70     57.35 o 
 -10  -1   7      980.16     1049.18    100.92 o 
  -9  -1   7      276.71      265.16     35.64 o 
  -8  -1   7     4566.59     4930.62    215.98 o 
  -7  -1   7     7214.74     7119.25     98.92 o 
  -6  -1   7      243.51      281.98     40.87 o 
  -5  -1   7     3716.82     3631.86     69.46 o 
  -4  -1   7      529.44      569.18     33.42 o 
  -3  -1   7    26821.26    26388.51    600.50 o 
  -2  -1   7    16430.55    16974.13    503.13 o 
  -1  -1   7       46.48       81.42     24.65 o 
   0  -1   7    11745.93    11163.42    376.56 o 
   1  -1   7     6971.50     7233.33    160.45 o 
   2  -1   7     2537.59     2507.70    116.11 o 
   3  -1   7     9559.70     9646.13    110.52 o 
   4  -1   7     5716.20     5908.10     44.10 o 
   5  -1   7      375.54      390.42     27.73 o 
   6  -1   7      730.01      790.89     29.65 o 
   7  -1   7        1.76       38.09     27.24 o 
   8  -1   7     2819.51     2899.31    101.75 o 
   9  -1   7     1301.44     1456.96     40.63 o 
  10  -1   7     6177.43     6581.18     59.71 o 
  11  -1   7     2503.68     2519.07     51.93 o 
  12  -1   7      927.73      883.46     41.22 o 
  13  -1   7       21.77       89.74     44.87 o 
  14  -1   7      157.92      173.94     37.68 o 
  15  -1   7       45.09       82.67     40.75 o 
  16  -1   7       21.06       70.30     42.39 o 
 -13   0   7      318.51      253.78     62.41 o 
 -12   0   7       51.46       40.63     49.22 o 
 -11   0   7      395.62      361.53     60.06 o 
 -10   0   7      622.39      484.71     49.58 o 
  -9   0   7       29.41       60.50     32.20 o 
  -8   0   7     1556.47     1597.60     38.42 o 
  -7   0   7      557.02      595.32     63.74 o 
  -6   0   7      475.58      477.37     30.91 o 
  -5   0   7     3456.42     3323.87    100.14 o 
  -4   0   7    21606.07    21867.94    348.91 o 
  -3   0   7    17167.60    16924.15    168.53 o 
  -2   0   7     1228.98     1273.62     30.98 o 
  -1   0   7        0.33       24.71     23.02 o 
   0   0   7      788.78      918.01     32.52 o 
   1   0   7     1705.69     1720.50     49.43 o 
   2   0   7      203.73      177.03     20.68 o 
   3   0   7     5557.54     5562.00    112.40 o 
   4   0   7     2407.01     2402.92     34.30 o 
   5   0   7     6588.69     6573.91    147.15 o 
   6   0   7     9294.24     9960.13    134.31 o 
   7   0   7     2883.58     3195.60    206.50 o 
   8   0   7      163.76      200.42     30.68 o 
   9   0   7        1.78      -33.33     33.33 o 
  10   0   7      957.01     1045.62     45.57 o 
  11   0   7      525.27      559.61     36.27 o 
  12   0   7     1718.78     1758.20     42.63 o 
  13   0   7        5.97       66.18     44.51 o 
  14   0   7        1.45       42.51     46.16 o 
  15   0   7      302.14      344.57     52.88 o 
  16   0   7        0.70       47.26     37.10 o 
 -13   1   7        6.03      -27.32     51.46 o 
 -12   1   7       90.09      -35.33     62.53 o 
 -11   1   7       36.12       79.82     47.75 o 
 -10   1   7     3252.06     3368.76     68.66 o 
  -9   1   7      857.48      819.49     45.45 o 
  -8   1   7     1146.33     1173.58     31.17 o 
  -7   1   7       47.67       76.07     28.26 o 
  -6   1   7      169.99      229.06     53.05 o 
  -5   1   7     3000.66     2853.27     96.93 o 
  -4   1   7     4103.24     4210.90    130.03 o 
  -3   1   7     5857.88     5695.77    136.03 o 
  -2   1   7     3769.23     3777.28     91.32 o 
  -1   1   7     1835.16     1725.67     37.71 o 
   0   1   7      429.17      436.48     26.96 o 
   1   1   7     6353.55     6108.78    217.43 o 
   2   1   7       67.43       78.88     24.54 o 
   3   1   7      974.16      947.77     45.94 o 
   4   1   7    26194.74    25466.68   1347.22 o 
   5   1   7    12552.01    12460.00    198.49 o 
   6   1   7     1098.89     1200.61     32.30 o 
   7   1   7        8.43       33.95     29.14 o 
   8   1   7    10494.98    11273.09     77.84 o 
   9   1   7     2330.75     2317.69     45.46 o 
  10   1   7       19.30      -19.31     40.39 o 
  11   1   7      504.50      527.34     36.74 o 
  12   1   7     4163.49     4204.02     59.47 o 
  13   1   7      533.71      587.52     38.74 o 
  14   1   7     1407.98     1441.54     51.93 o 
  15   1   7     1497.76     1366.23    116.53 o 
  16   1   7       41.70       62.26     29.41 o 
 -13   2   7       34.23        4.19     54.21 o 
 -12   2   7        0.94        6.95     47.28 o 
 -11   2   7      878.89      882.65     67.83 o 
 -10   2   7     6190.65     6248.03    108.52 o 
  -9   2   7     5182.49     4938.89     99.86 o 
  -8   2   7      595.30      657.17     61.05 o 
  -7   2   7     1281.85     1218.03     33.48 o 
  -6   2   7     1116.84     1181.66     35.46 o 
  -5   2   7     8540.30     8480.91    245.81 o 
  -4   2   7      270.54      334.44     32.91 o 
  -3   2   7     9065.31     8968.94     65.17 o 
  -2   2   7     6004.68     5724.30     88.85 o 
  -1   2   7      720.18      885.68     24.69 o 
   0   2   7    10551.67     9290.98    158.68 o 
   1   2   7    24285.49    22999.01    635.25 o 
   2   2   7      136.04      210.97     18.94 o 
   3   2   7    29499.00    28675.35   1193.89 o 
   4   2   7    11333.84    10695.97    592.16 o 
   5   2   7      164.77      181.53     23.25 o 
   6   2   7      200.22      198.78     40.86 o 
   7   2   7    13258.54    13252.38    766.83 o 
   8   2   7    10838.15    10061.26    904.95 o 
   9   2   7     5128.82     5000.38    421.89 o 
  10   2   7     1940.31     1817.67    155.39 o 
  11   2   7     2859.35     2725.09    262.14 o 
  12   2   7      663.71      679.35     33.18 o 
  13   2   7     3548.85     3657.19    372.01 o 
  14   2   7     2551.88     2487.19    198.43 o 
  15   2   7      191.00      178.18     29.36 o 
  16   2   7        1.54       42.36     29.18 o 
  17   2   7       26.36        7.24     32.44 o 
 -13   3   7      459.80      497.57     53.05 o 
 -12   3   7        0.11       16.14     41.17 o 
 -11   3   7     1141.17     1178.73     49.02 o 
 -10   3   7     5113.81     4955.82     53.81 o 
  -9   3   7     1191.68     1029.53     50.76 o 
  -8   3   7        7.14       49.78     36.50 o 
  -7   3   7      444.27      499.14     38.62 o 
  -6   3   7     6128.36     6166.33    133.41 o 
  -5   3   7    12419.12    11695.58    180.63 o 
  -4   3   7     5855.68     5768.02     53.49 o 
  -3   3   7     3802.83     3793.47     68.46 o 
  -2   3   7      703.45      710.09     25.98 o 
  -1   3   7    27622.91    26422.78    546.81 o 
   0   3   7    35568.15    34043.81    690.00 o 
   1   3   7       86.18       49.85     23.26 o 
   2   3   7      888.48      806.31     23.33 o 
   3   3   7     2150.97     2048.01     64.88 o 
   4   3   7      373.71      325.91     30.05 o 
   5   3   7     1445.49     1520.33     76.80 o 
   6   3   7      316.05      293.77     24.04 o 
   7   3   7    18751.88    18345.87   1233.04 o 
   8   3   7     1937.05     1850.07    245.77 o 
   9   3   7       22.50       40.45     30.31 o 
  10   3   7     5362.54     4952.90    516.33 o 
  11   3   7       80.89       55.62     30.55 o 
  12   3   7        2.01       12.16     31.02 o 
  13   3   7      448.12      438.89     33.25 o 
  14   3   7      111.11      173.23     62.83 o 
  15   3   7      641.29      592.79     51.43 o 
  16   3   7       48.53       65.71     32.48 o 
  17   3   7      145.00      153.21     35.31 o 
 -12   4   7        5.49       56.84     46.52 o 
 -11   4   7       24.21      -45.28     45.28 o 
 -10   4   7       62.45      107.34     37.37 o 
  -9   4   7      618.11      636.07     42.17 o 
  -8   4   7     1211.95     1139.54     41.50 o 
  -7   4   7       85.73      111.81     40.45 o 
  -6   4   7     1870.97     1865.48     45.49 o 
  -5   4   7     2158.07     2164.15     34.06 o 
  -4   4   7     6214.66     6147.48     74.73 o 
  -3   4   7     1452.16     1436.34     32.08 o 
  -2   4   7     5901.77     5593.19    108.82 o 
  -1   4   7    30771.25    30720.79    342.49 o 
   0   4   7     5662.92     5135.45    113.09 o 
   1   4   7      176.24      125.68     23.76 o 
   2   4   7    31623.30    31469.39    793.81 o 
   3   4   7     5836.23     5550.54    166.76 o 
   4   4   7     1593.85     1626.06     34.54 o 
   5   4   7     2637.02     2715.48    126.45 o 
   6   4   7      996.48     1082.02     78.13 o 
   7   4   7      611.06      592.96     45.16 o 
   8   4   7     1254.26     1315.09    114.23 o 
   9   4   7      262.38      272.55     32.99 o 
  10   4   7      117.12      151.08     55.00 o 
  11   4   7     1344.51     1323.21    117.17 o 
  12   4   7     1359.02     1350.17    106.63 o 
  13   4   7     1043.69     1089.14     97.92 o 
  14   4   7     1633.42     1570.15     72.87 o 
  15   4   7      208.66      204.59     32.15 o 
  16   4   7      223.06      282.31     33.97 o 
  17   4   7        5.36       44.63     35.64 o 
 -12   5   7      703.33      602.72     50.22 o 
 -11   5   7      425.51      393.65     38.84 o 
 -10   5   7       33.46      123.35     40.59 o 
  -9   5   7     1231.63     1234.55     65.24 o 
  -8   5   7      503.90      560.95     36.60 o 
  -7   5   7      433.20      408.45     34.47 o 
  -6   5   7      217.34      300.36     39.05 o 
  -5   5   7      376.71      378.10     38.99 o 
  -4   5   7     2673.23     2595.64     36.54 o 
  -3   5   7     5835.44     5568.66     43.22 o 
  -2   5   7     2028.96     2001.43     34.92 o 
  -1   5   7       38.34       46.42     28.75 o 
   0   5   7    26438.85    25761.53    302.93 o 
   1   5   7     9860.06     8959.50    213.09 o 
   2   5   7    24416.01    24103.34    500.29 o 
   3   5   7     1301.89     1556.84     36.01 o 
   4   5   7     2825.72     2682.16     83.15 o 
   5   5   7      916.69      906.91     43.78 o 
   6   5   7     3216.95     3182.73    109.53 o 
   7   5   7      544.89      528.50     66.30 o 
   8   5   7      996.97      895.69     81.02 o 
   9   5   7      129.21      226.81     30.85 o 
  10   5   7     6456.66     6361.24    835.94 o 
  11   5   7    10123.84    10094.19    925.62 o 
  12   5   7     2033.41     2062.64    217.33 o 
  13   5   7      114.76      128.62     28.84 o 
  14   5   7     1703.68     1664.75     89.31 o 
  15   5   7      158.70      165.46     31.92 o 
  16   5   7       37.03       58.09     31.66 o 
  17   5   7       85.70       72.98     37.32 o 
 -12   6   7      400.30      374.79     48.99 o 
 -11   6   7       27.66       20.97     44.49 o 
 -10   6   7      139.24      150.53     36.25 o 
  -9   6   7      146.57      198.83     41.71 o 
  -8   6   7     2511.00     2542.82     43.15 o 
  -7   6   7      148.19      140.82     33.80 o 
  -6   6   7     1149.47     1148.90    111.87 o 
  -5   6   7       17.01       56.32     33.64 o 
  -4   6   7     4443.02     4056.73    203.73 o 
  -3   6   7    32882.89    30600.42    400.01 o 
  -2   6   7    10294.89     9949.22    113.34 o 
  -1   6   7     4111.03     3888.70     44.95 o 
   0   6   7    15303.26    14786.15    281.94 o 
   1   6   7     5181.53     5036.52    106.82 o 
   2   6   7        6.90       27.96     26.41 o 
   3   6   7     6315.42     6440.04    157.77 o 
   4   6   7     2823.11     2873.70     92.86 o 
   5   6   7    14198.41    14033.93    484.84 o 
   6   6   7        3.65       26.97     24.37 o 
   7   6   7    11298.37    11189.20    448.84 o 
   8   6   7     9583.43     9094.21    750.80 o 
   9   6   7     9147.29     8675.13    767.76 o 
  10   6   7    15355.46    14369.58   1167.62 o 
  11   6   7     3574.49     3378.56    305.42 o 
  12   6   7      773.06      812.25     50.30 o 
  13   6   7        4.48        5.91     28.95 o 
  14   6   7        0.96       14.09     31.04 o 
  15   6   7      570.14      599.03     34.34 o 
  16   6   7      384.86      431.06     38.64 o 
  17   6   7      310.06      252.63     38.91 o 
 -11   7   7      130.93      192.09     46.87 o 
 -10   7   7       60.64       65.41     34.97 o 
  -9   7   7      243.98      262.27     35.42 o 
  -8   7   7      413.50      404.62     39.04 o 
  -7   7   7        9.49       24.33     43.10 o 
  -6   7   7      663.63      593.80     38.90 o 
  -5   7   7      992.35      971.98     36.48 o 
  -4   7   7    13403.95    12746.20    154.21 o 
  -3   7   7    26544.12    24285.01    347.58 o 
  -2   7   7       37.18       43.41     38.46 o 
  -1   7   7        8.47       23.04     30.37 o 
   0   7   7        1.25       28.97     31.14 o 
   1   7   7     1255.60     1223.70     38.88 o 
   2   7   7    11236.37    10950.51    315.19 o 
   3   7   7      425.69      392.57     27.12 o 
   4   7   7     5373.83     5219.46    201.44 o 
   5   7   7       15.65       58.21     28.21 o 
   6   7   7    18349.75    17220.06    528.70 o 
   7   7   7    12128.85    11381.00    473.30 o 
   8   7   7     4114.15     4233.69    191.19 o 
   9   7   7     8907.78     8164.99    826.81 o 
  10   7   7      369.47      352.98     31.74 o 
  11   7   7      515.71      487.81     31.39 o 
  12   7   7       51.98       89.66     29.50 o 
  13   7   7      833.83      838.70     34.60 o 
  14   7   7      685.08      754.28     57.74 o 
  15   7   7       41.56       75.61     35.24 o 
  16   7   7      233.60      236.65     39.37 o 
 -11   8   7       36.74       19.78     43.43 o 
 -10   8   7       43.65       42.59     36.70 o 
  -9   8   7      334.04      368.55     36.42 o 
  -8   8   7      532.63      531.65     48.40 o 
  -7   8   7     1350.30     1297.47     37.47 o 
  -6   8   7      658.71      696.02     67.89 o 
  -5   8   7     1897.12     1826.31     52.88 o 
  -4   8   7     1557.34     1488.51     42.19 o 
  -3   8   7     4851.38     4478.81     61.71 o 
  -2   8   7      596.61      617.32     64.48 o 
  -1   8   7      834.13      887.44     44.63 o 
   0   8   7        3.72        4.78     35.27 o 
   1   8   7     2995.34     2857.45     58.00 o 
   2   8   7      936.17      902.74     50.58 o 
   3   8   7      885.48      949.81     40.93 o 
   4   8   7     1516.61     1413.39     49.99 o 
   5   8   7    11214.11    10875.50    543.18 o 
   6   8   7     1174.33     1126.03     55.92 o 
   7   8   7    10541.12    10248.18    411.97 o 
   8   8   7     5285.53     5206.86    195.64 o 
   9   8   7      230.16      224.61     36.07 o 
  10   8   7       27.35       55.22     35.06 o 
  11   8   7       46.43       52.87     32.74 o 
  12   8   7       74.22       83.00     33.75 o 
  13   8   7      286.67      300.99     36.62 o 
  14   8   7       35.93       68.16     34.33 o 
  15   8   7      625.22      706.78     40.13 o 
  16   8   7       25.32       40.33     36.93 o 
 -11   9   7        0.20       24.62     42.28 o 
 -10   9   7       33.65       26.93     37.83 o 
  -9   9   7      986.96     1053.23     43.84 o 
  -8   9   7     1856.85     1792.01     44.42 o 
  -7   9   7       66.09       49.88     34.28 o 
  -6   9   7      251.35      236.52     37.76 o 
  -5   9   7      184.01      147.58     32.68 o 
  -4   9   7      498.65      493.98     38.53 o 
  -3   9   7     1540.17     1608.72    170.93 o 
  -2   9   7     1770.26     1602.43     43.43 o 
  -1   9   7      286.52      314.53     33.72 o 
   0   9   7       73.50       89.30     35.94 o 
   1   9   7     1611.84     1613.22     48.72 o 
   2   9   7     2056.03     2016.59     46.22 o 
   3   9   7     2564.21     2579.38    110.87 o 
   4   9   7       12.50       66.30     51.58 o 
   5   9   7     2850.28     2876.36     63.36 o 
   6   9   7     2450.92     2418.97     61.12 o 
   7   9   7    16080.69    15104.85   1117.16 o 
   8   9   7    10157.90    10104.74    369.09 o 
   9   9   7     1222.73     1239.59     38.16 o 
  10   9   7     2777.79     2793.14    144.65 o 
  11   9   7     1286.66     1351.47     55.05 o 
  12   9   7      628.80      629.74     37.65 o 
  13   9   7     2790.47     2945.70    151.22 o 
  14   9   7       44.06       65.26     38.92 o 
  15   9   7       23.51       56.42     46.06 o 
  16   9   7        4.29       25.98     46.22 o 
 -10  10   7      103.87      106.91     43.96 o 
  -9  10   7       16.95       32.86     40.89 o 
  -8  10   7      896.85      884.03     43.58 o 
  -7  10   7     1095.95     1041.61     51.40 o 
  -6  10   7     3031.01     2754.18     43.02 o 
  -5  10   7      322.85      330.61     33.19 o 
  -4  10   7      268.05      298.43     37.01 o 
  -3  10   7      698.28      735.06     41.39 o 
  -2  10   7       76.95       93.87     43.57 o 
  -1  10   7     8480.40     7884.66     96.98 o 
   0  10   7     4286.76     4047.21     51.88 o 
   1  10   7      229.53      281.81     45.22 o 
   2  10   7      713.00      644.02     46.93 o 
   3  10   7     5241.61     5236.92     65.01 o 
   4  10   7     8832.65     8880.15     82.55 o 
   5  10   7     1075.30     1088.95     47.22 o 
   6  10   7     4751.29     4737.48     71.95 o 
   7  10   7    15046.07    15774.93     95.39 o 
   8  10   7     7715.34     7557.08     77.96 o 
   9  10   7     1668.08     1893.43     44.94 o 
  10  10   7     4858.97     5102.73    108.54 o 
  11  10   7      324.27      432.18     47.05 o 
  12  10   7     4418.95     4674.97    284.81 o 
  13  10   7        3.54       34.06     43.67 o 
  14  10   7      910.09      988.78     77.37 o 
  15  10   7        4.63       65.85     45.88 o 
  16  10   7      904.66      849.56     51.38 o 
  -9  11   7       95.75      137.88     38.10 o 
  -8  11   7      261.21      295.57     41.39 o 
  -7  11   7     2390.87     2213.49     54.05 o 
  -6  11   7      364.14      345.46     40.17 o 
  -5  11   7       72.91       69.53     37.37 o 
  -4  11   7     1100.80     1008.51     46.69 o 
  -3  11   7       85.81      126.12     33.84 o 
  -2  11   7     2242.03     2027.70     60.53 o 
  -1  11   7     5571.80     5209.02     52.31 o 
   0  11   7      324.11      352.10     37.68 o 
   1  11   7        0.01       12.44     32.51 o 
   2  11   7     8894.54     8668.94    246.00 o 
   3  11   7     5210.88     5164.73     64.18 o 
   4  11   7    12414.19    12537.51     91.86 o 
   5  11   7      891.00      977.79     55.82 o 
   6  11   7       23.47       54.05     52.64 o 
   7  11   7     3881.33     3819.40     67.24 o 
   8  11   7      818.99      879.69     53.82 o 
   9  11   7      638.08      644.87     52.40 o 
  10  11   7     1273.54     1301.38     47.48 o 
  11  11   7      442.43      572.88     57.65 o 
  12  11   7       41.28      114.42     53.10 o 
  13  11   7      761.49      844.01     74.78 o 
  14  11   7      306.66      374.36     50.93 o 
  15  11   7       48.58       30.41     50.70 o 
  -9  12   7        1.78       28.97     35.44 o 
  -8  12   7       53.88       59.54     31.45 o 
  -7  12   7      756.45      759.33     44.85 o 
  -6  12   7      100.50      129.14     39.74 o 
  -5  12   7       52.52       80.80     33.81 o 
  -4  12   7      603.34      576.61     39.09 o 
  -3  12   7       11.16       39.54     29.45 o 
  -2  12   7       10.99       59.36     32.48 o 
  -1  12   7        8.29       30.80     31.88 o 
   0  12   7      431.00      417.09     31.79 o 
   1  12   7     2084.29     2021.66     84.36 o 
   2  12   7     8493.77     8323.01    296.00 o 
   3  12   7     2086.67     2147.17     61.59 o 
   4  12   7     2775.42     2728.10     64.18 o 
   5  12   7      145.52      145.44     53.70 o 
   6  12   7     1988.96     2014.92     61.35 o 
   7  12   7        3.70        2.83     50.17 o 
   8  12   7     1030.05     1137.12     56.29 o 
   9  12   7      870.00      957.18     61.24 o 
  10  12   7     2147.03     2359.85     63.36 o 
  11  12   7     1421.88     1482.52     64.30 o 
  12  12   7      150.65      171.48     59.71 o 
  13  12   7       68.39      108.61     55.06 o 
  14  12   7      261.47      292.07     55.92 o 
  15  12   7      138.06      169.79     52.93 o 
  -8  13   7       44.02       66.95     37.18 o 
  -7  13   7       72.84       76.17     33.86 o 
  -6  13   7       95.30      100.55     29.90 o 
  -5  13   7        0.36       36.39     29.32 o 
  -4  13   7      609.84      554.10     31.68 o 
  -3  13   7     2187.22     2122.10     64.95 o 
  -2  13   7       15.57       13.84     27.85 o 
  -1  13   7      266.71      242.60     30.61 o 
   0  13   7       79.63      122.57     33.75 o 
   1  13   7      904.65      785.26     36.48 o 
   2  13   7      869.42      888.16     38.64 o 
   3  13   7      573.29      565.38     54.17 o 
   4  13   7      209.94      252.84     54.41 o 
   5  13   7      882.95      950.94     57.00 o 
   6  13   7      110.99      115.41     54.76 o 
   7  13   7     5386.10     5424.63     73.72 o 
   8  13   7     1352.50     1318.36     57.23 o 
   9  13   7     3987.11     4169.16     69.36 o 
  10  13   7     2190.41     2132.80     61.59 o 
  11  13   7      409.77      449.62     59.71 o 
  13  13   7      487.45      495.87     71.18 o 
  14  13   7     1124.29     1147.89     68.09 o 
  -7  14   7      132.53       96.51     35.22 o 
  -6  14   7        0.06       53.53     33.58 o 
  -5  14   7      242.32      263.55     31.10 o 
  -4  14   7     2045.27     2101.76     48.65 o 
  -3  14   7      385.84      404.83     35.45 o 
  -2  14   7       85.33       76.41     29.41 o 
  -1  14   7       94.69       95.40     31.53 o 
   0  14   7     1150.87     1112.70     44.43 o 
   1  14   7     2715.45     2570.67    130.33 o 
   2  14   7        7.66       53.09     42.78 o 
   3  14   7      847.63      854.02     48.75 o 
   4  14   7     3415.57     3235.65     67.71 o 
   5  14   7     1667.17     1574.61     60.29 o 
   6  14   7     2282.82     2316.63     64.18 o 
   7  14   7     3282.39     3300.07     68.54 o 
   8  14   7      437.74      487.66     56.76 o 
   9  14   7      497.19      655.94     63.36 o 
  10  14   7        4.47      -21.08     54.29 o 
  11  14   7      302.65      365.65     62.18 o 
  12  14   7      313.44      373.31     60.77 o 
  -6  15   7       10.33       38.51     34.63 o 
  -5  15   7      192.19      206.32     34.65 o 
  -4  15   7      416.44      497.70     37.42 o 
  -3  15   7        4.33        6.38     33.44 o 
  -2  15   7       20.04       76.59     31.57 o 
  -1  15   7      806.01      814.00     34.95 o 
   0  15   7      515.58      509.93     34.30 o 
   1  15   7     2139.17     2050.05    114.06 o 
   2  15   7      707.43      670.31     56.64 o 
   3  15   7     2513.96     2482.32     65.12 o 
   4  15   7      828.94      766.87     48.99 o 
   5  15   7     1483.78     1495.35     60.88 o 
   6  15   7     1868.85     1985.01     63.83 o 
   7  15   7       13.25       36.04     46.16 o 
   8  15   7      197.23      205.03     56.41 o 
   9  15   7      175.17      230.70     57.12 o 
  10  15   7     1045.07     1215.20     63.00 o 
  11  15   7        0.71       16.84     64.65 o 
  12  15   7       19.66       44.51     64.42 o 
  -5  16   7       36.23       77.67     35.07 o 
  -4  16   7       36.40       29.38     35.61 o 
  -3  16   7       40.62       78.47     32.94 o 
  -2  16   7        3.47       21.51     35.70 o 
  -1  16   7      235.70      247.55     35.25 o 
   0  16   7       48.08       43.02     37.01 o 
   1  16   7       41.59       49.19     41.46 o 
   2  16   7      343.73      305.36     56.88 o 
   3  16   7      208.17      150.03     59.59 o 
   4  16   7        8.87       37.33     57.23 o 
   5  16   7       18.04        8.95     56.76 o 
   6  16   7      678.32      509.09     59.94 o 
   7  16   7      253.41      241.77     60.06 o 
   8  16   7      708.62      741.55     61.47 o 
   9  16   7     1091.06     1261.12     65.95 o 
  10  16   7        8.22       16.02     66.77 o 
  11  16   7      137.28      166.99     67.60 o 
  12  16   7      302.95      258.02     68.77 o 
  -3  17   7       11.87       17.87     38.20 o 
  -2  17   7       24.78       55.08     34.22 o 
  -1  17   7      243.07      205.16     39.90 o 
   0  17   7       61.57       97.27     40.63 o 
   1  17   7      312.66      259.76     39.68 o 
   2  17   7       33.52       56.64     59.59 o 
   3  17   7     2255.11     2134.45     66.30 o 
   4  17   7      556.63      513.33     62.89 o 
   5  17   7       75.74      130.13     48.17 o 
   6  17   7      716.07      766.64     62.06 o 
   7  17   7      273.77      255.66     61.12 o 
   8  17   7       10.14       57.82     60.77 o 
   9  17   7        2.16      -46.28     60.77 o 
  10  17   7      170.79      119.18     61.59 o 
  -1  18   7       92.28       85.98     38.11 o 
   0  18   7      439.15      300.01    165.70 o 
   1  18   7        4.82       -7.48     46.72 o 
   2  18   7      685.65      537.35     64.65 o 
   3  18   7     2177.31     1954.63     69.24 o 
   4  18   7      144.13       84.79     61.24 o 
   5  18   7      352.11      373.54     51.46 o 
   6  18   7      504.21      423.24     63.00 o 
   7  18   7      417.22      372.25     64.77 o 
   8  18   7      316.87      321.85     64.89 o 
   9  18   7       12.07       50.64     73.84 o 
   3  19   7      423.95      391.33     52.76 o 
   4  19   7      150.12      216.45     53.35 o 
   5  19   7      549.93      438.08     68.66 o 
  -4 -14   8     1491.46     1311.99    243.95 o 
  -3 -14   8      444.81      448.90     42.01 o 
  -2 -14   8       96.94       85.25     39.83 o 
  -1 -14   8       85.02       77.18     55.76 o 
   0 -14   8      231.86      258.44     38.60 o 
   1 -14   8       60.03       59.00     33.88 o 
   2 -14   8      321.79      280.59     38.95 o 
   3 -14   8      124.15      105.59     37.61 o 
   4 -14   8       10.98       36.18     33.55 o 
  -6 -13   8        1.22       -6.75     43.10 o 
  -5 -13   8     1153.04     1029.01     48.64 o 
  -4 -13   8      143.13      110.36     39.73 o 
  -3 -13   8      190.72      163.11     38.66 o 
  -2 -13   8        0.25        2.73     34.30 o 
  -1 -13   8      626.64      583.35     34.86 o 
   0 -13   8      386.10      341.27     41.28 o 
   1 -13   8       67.91       65.50     32.49 o 
   2 -13   8      647.68      576.50     37.92 o 
   3 -13   8      250.29      276.71     37.17 o 
   4 -13   8       31.93       17.33     44.16 o 
   5 -13   8      461.32      462.23     37.81 o 
   6 -13   8      209.41      172.41     34.56 o 
  -7 -12   8       11.51       12.96     36.08 o 
  -6 -12   8      536.46      499.90     37.47 o 
  -5 -12   8       39.30       90.01     39.68 o 
  -4 -12   8      345.75      377.58     39.51 o 
  -3 -12   8      322.60      315.86     37.84 o 
  -2 -12   8      839.04      724.32     38.65 o 
  -1 -12   8      364.33      288.38     36.19 o 
   0 -12   8       43.24       11.52     31.75 o 
   1 -12   8      123.46       79.43     31.59 o 
   2 -12   8     1376.77     1281.60     52.35 o 
   3 -12   8        3.79       15.20     33.98 o 
   4 -12   8      432.61      449.33     33.16 o 
   5 -12   8      294.16      324.36     36.49 o 
   6 -12   8       11.78       14.86     31.10 o 
   7 -12   8       96.81      114.58     53.23 o 
   8 -12   8      188.91      230.11     47.69 o 
  -8 -11   8      534.92      562.37     44.05 o 
  -7 -11   8       30.25       54.06     35.96 o 
  -6 -11   8      428.62      392.11     47.81 o 
  -5 -11   8     1445.06     1368.61     60.06 o 
  -4 -11   8       29.99       24.34     37.07 o 
  -3 -11   8      134.84      179.27     35.54 o 
  -2 -11   8      686.11      644.68     36.73 o 
  -1 -11   8       70.82       68.88     30.72 o 
   0 -11   8      271.03      269.45     34.06 o 
   1 -11   8     1916.66     1721.68     36.22 o 
   2 -11   8       62.16       77.06     33.23 o 
   3 -11   8      810.82      803.86     35.80 o 
   4 -11   8       41.52       42.33     29.42 o 
   5 -11   8       13.26       25.22     30.67 o 
   6 -11   8      508.09      523.99     35.84 o 
   7 -11   8       53.63       69.44     30.27 o 
   8 -11   8       33.65       41.10     42.75 o 
   9 -11   8       53.30       31.80     42.75 o 
  -9 -10   8        2.33       45.19     43.66 o 
  -8 -10   8     2485.08     2292.19     97.45 o 
  -7 -10   8      281.43      284.91     36.06 o 
  -6 -10   8      531.57      525.94     39.82 o 
  -5 -10   8        4.74       20.43     37.70 o 
  -4 -10   8        4.58      -15.67     34.45 o 
  -3 -10   8       30.82       47.28     35.31 o 
  -2 -10   8      155.69      148.48     30.68 o 
  -1 -10   8       61.81       65.78     33.38 o 
   0 -10   8      122.77      148.68     28.91 o 
   1 -10   8      294.67      309.92     32.76 o 
   2 -10   8      993.44     1042.15     35.60 o 
   3 -10   8     3438.05     3567.48     39.92 o 
   4 -10   8      189.97      174.21     32.80 o 
   5 -10   8      260.16      265.55     30.08 o 
   6 -10   8        4.27       59.78     29.44 o 
   7 -10   8        0.66       37.19     50.46 o 
   8 -10   8        3.42        2.36     39.57 o 
   9 -10   8       15.43       54.41     41.10 o 
  10 -10   8       71.02       74.43     42.16 o 
  11 -10   8       14.16       43.45     54.52 o 
 -10  -9   8      500.00      420.03     45.62 o 
  -9  -9   8     1228.36     1136.85     42.30 o 
  -8  -9   8     2250.76     2234.32     48.07 o 
  -7  -9   8       35.88       78.95     36.27 o 
  -6  -9   8      376.25      379.35     33.04 o 
  -5  -9   8       26.75       38.29     33.06 o 
  -4  -9   8        2.32       32.59     34.69 o 
  -3  -9   8     1398.26     1403.09     38.51 o 
  -2  -9   8     1721.92     1669.81     95.27 o 
  -1  -9   8      989.00     1063.07     40.33 o 
   0  -9   8       44.58       83.72     32.17 o 
   1  -9   8     2720.46     2640.76     40.63 o 
   2  -9   8     5548.83     5755.97    162.75 o 
   3  -9   8      727.17      726.36     33.62 o 
   4  -9   8       95.65      102.81     28.47 o 
   5  -9   8        7.68       28.23     28.85 o 
   6  -9   8       38.52       72.18     31.13 o 
   7  -9   8      124.69       99.28     26.23 o 
   8  -9   8      102.78      160.06     30.62 o 
   9  -9   8     1183.93     1293.63     52.29 o 
  10  -9   8      213.27      242.59     51.82 o 
  11  -9   8       16.17       55.70     50.87 o 
  12  -9   8      260.19      171.70     53.58 o 
 -10  -8   8       15.18        4.25     38.64 o 
  -9  -8   8      179.38      188.41     43.54 o 
  -8  -8   8       49.20       60.09     36.68 o 
  -7  -8   8     1084.93     1141.17     36.08 o 
  -6  -8   8      217.25      233.71     33.41 o 
  -5  -8   8      738.55      750.20     70.36 o 
  -4  -8   8      145.19      143.59     36.37 o 
  -3  -8   8      301.27      337.90     28.34 o 
  -2  -8   8    19972.65    19614.62    124.53 o 
  -1  -8   8      423.37      409.36     30.48 o 
   0  -8   8      687.43      658.11     35.68 o 
   1  -8   8     3779.38     3718.79    126.36 o 
   2  -8   8      241.90      276.12     28.75 o 
   3  -8   8      407.37      384.49     29.02 o 
   4  -8   8      192.88      223.73     27.59 o 
   5  -8   8      290.27      338.52     30.47 o 
   6  -8   8      676.25      749.95     32.50 o 
   7  -8   8        3.91       73.41     30.69 o 
   8  -8   8      672.41      703.83     28.81 o 
   9  -8   8      824.50      782.53     51.11 o 
  10  -8   8     1279.34     1377.83     54.05 o 
  11  -8   8       99.13       81.49     41.10 o 
  12  -8   8       59.79       44.75     52.52 o 
 -11  -7   8       66.10       78.28     39.67 o 
 -10  -7   8      515.27      542.14     48.28 o 
  -9  -7   8       48.04       66.15     42.38 o 
  -8  -7   8      390.60      444.86     41.47 o 
  -7  -7   8      194.15      231.33     33.82 o 
  -6  -7   8        4.04       42.91     32.71 o 
  -5  -7   8       22.09       32.92     29.31 o 
  -4  -7   8       84.48       73.62     35.64 o 
  -3  -7   8    10890.23    10473.19    242.59 o 
  -2  -7   8     7772.67     7418.25     51.75 o 
  -1  -7   8      464.45      458.64     34.09 o 
   0  -7   8      560.55      575.65     29.79 o 
   1  -7   8      132.80      160.32     28.62 o 
   2  -7   8     1606.23     1664.41     44.69 o 
   3  -7   8      143.60      160.64     28.50 o 
   4  -7   8     1432.16     1461.56     49.52 o 
   5  -7   8      250.55      263.37     42.87 o 
   6  -7   8       19.90       46.03     30.88 o 
   7  -7   8      766.67      814.31     48.81 o 
   8  -7   8      638.66      624.32     29.85 o 
   9  -7   8       20.62       69.24     36.86 o 
  10  -7   8       84.45       63.00     38.98 o 
  11  -7   8       37.46       58.41     49.22 o 
  12  -7   8       80.50       83.73     40.86 o 
  13  -7   8      233.19      127.77     45.10 o 
 -11  -6   8        2.28       28.97     39.36 o 
 -10  -6   8      518.80      601.13     40.53 o 
  -9  -6   8      100.31      171.69     42.61 o 
  -8  -6   8      340.83      354.47     48.22 o 
  -7  -6   8     1800.18     1990.12     42.31 o 
  -6  -6   8     1167.35     1126.13     33.42 o 
  -5  -6   8      621.25      591.31     32.51 o 
  -4  -6   8       29.06       79.70     26.81 o 
  -3  -6   8      917.38      897.68     31.65 o 
  -2  -6   8     7233.04     6858.00    217.86 o 
  -1  -6   8     7645.48     7307.27     98.45 o 
   0  -6   8     2866.86     2928.48    135.72 o 
   1  -6   8       81.52      112.34     32.00 o 
   2  -6   8     2959.08     3056.11    144.73 o 
   3  -6   8        6.80       11.11     28.97 o 
   4  -6   8      499.88      582.90     30.21 o 
   5  -6   8     3773.04     3897.75     41.09 o 
   6  -6   8        5.14       41.43     28.18 o 
   7  -6   8       53.85       59.07     25.15 o 
   8  -6   8      981.34     1047.49     38.27 o 
   9  -6   8     1584.52     1608.17     52.29 o 
  10  -6   8       22.47      -18.96     46.28 o 
  11  -6   8        2.56       21.43     46.87 o 
  12  -6   8      200.31      194.66     50.17 o 
  13  -6   8      269.53      288.75     51.34 o 
  14  -6   8       19.98       41.45     43.69 o 
 -12  -5   8       85.71       78.86     41.02 o 
 -11  -5   8       46.04       75.69     35.65 o 
 -10  -5   8      338.71      359.16     36.92 o 
  -9  -5   8     2158.95     2273.23    130.19 o 
  -8  -5   8     2742.49     2946.97     82.85 o 
  -7  -5   8      291.77      315.56     35.47 o 
  -6  -5   8      271.17      254.54     34.16 o 
  -5  -5   8     2047.71     2095.40     32.55 o 
  -4  -5   8     4228.76     4208.16     74.02 o 
  -3  -5   8     2151.99     2014.98     62.89 o 
  -2  -5   8     8361.23     8196.28    158.63 o 
  -1  -5   8    10641.75    10822.22    425.83 o 
   0  -5   8      170.91      239.47     28.91 o 
   1  -5   8     7782.92     7879.80    230.52 o 
   2  -5   8      534.06      602.99     32.62 o 
   3  -5   8     1395.67     1315.57     34.21 o 
   4  -5   8     4896.09     5131.44     84.26 o 
   5  -5   8      216.43      213.05     28.83 o 
   6  -5   8     1175.76     1285.44     34.64 o 
   7  -5   8     1024.91     1186.62     84.97 o 
   8  -5   8     5234.51     5643.79    140.14 o 
   9  -5   8     1436.45     1398.79     43.45 o 
  10  -5   8      251.60      280.75     37.57 o 
  11  -5   8      648.78      826.58     41.69 o 
  12  -5   8       39.61       55.11     40.39 o 
  13  -5   8        9.89       41.69     41.81 o 
  14  -5   8       19.39       27.91     53.11 o 
 -12  -4   8      469.94      443.35    104.69 o 
 -11  -4   8      761.77      737.28     58.35 o 
 -10  -4   8     1632.98     1847.92     74.19 o 
  -9  -4   8      449.23      405.07     67.65 o 
  -8  -4   8      444.28      489.27     63.42 o 
  -7  -4   8      519.68      522.85     40.58 o 
  -6  -4   8    10876.73    11163.30     93.02 o 
  -5  -4   8     8425.92     8819.26    174.04 o 
  -4  -4   8     3245.10     3323.90     38.27 o 
  -3  -4   8     6389.05     6261.16    120.17 o 
  -2  -4   8     3440.99     3412.91     43.22 o 
  -1  -4   8      870.59      883.58     36.21 o 
   0  -4   8     9319.80     8822.07    242.36 o 
   1  -4   8     2140.30     2063.48     78.78 o 
   2  -4   8       52.21       45.58     30.55 o 
   3  -4   8        1.04       38.33     30.79 o 
   4  -4   8      790.90      762.83     28.60 o 
   5  -4   8     1805.47     1952.81     33.00 o 
   6  -4   8      383.44      361.00     32.02 o 
   7  -4   8     2694.74     2892.49     97.92 o 
   8  -4   8     8051.49     8706.98     76.25 o 
   9  -4   8      597.13      606.01     46.05 o 
  10  -4   8        0.97       17.66     44.16 o 
  11  -4   8      172.73      218.45     46.52 o 
  12  -4   8       58.78       90.56     47.22 o 
  13  -4   8       25.32      -47.34     47.34 o 
  14  -4   8       14.15       57.59     49.34 o 
  15  -4   8        4.27      -52.05     52.05 o 
 -12  -3   8       10.02       31.32     63.24 o 
 -11  -3   8      700.11      804.84     36.79 o 
 -10  -3   8      117.45      186.00     41.10 o 
  -9  -3   8      447.19      558.61     36.59 o 
  -8  -3   8     1276.02     1234.01     43.81 o 
  -7  -3   8     6520.97     6855.35    118.35 o 
  -6  -3   8    10252.92    10449.57    106.67 o 
  -5  -3   8     2248.79     2297.65     41.91 o 
  -4  -3   8      192.66      242.17     31.03 o 
  -3  -3   8       22.22       41.37     26.17 o 
  -2  -3   8       61.04       83.03     26.28 o 
  -1  -3   8     3488.62     3441.75    112.58 o 
   0  -3   8      813.56      781.81     34.75 o 
   1  -3   8      803.95      798.51     30.87 o 
   2  -3   8     1791.06     1732.34     46.75 o 
   3  -3   8    11109.87    10868.25     78.02 o 
   4  -3   8     1119.91     1158.39     42.98 o 
   5  -3   8     2944.91     2998.93    110.70 o 
   6  -3   8      351.51      362.62     27.77 o 
   7  -3   8       24.46       62.50     30.52 o 
   8  -3   8     2544.22     2982.07     82.91 o 
   9  -3   8     1638.90     1687.08     32.78 o 
  10  -3   8      136.06      137.19     35.92 o 
  11  -3   8       23.71       -8.01     44.99 o 
  12  -3   8      313.13      321.61     37.33 o 
  13  -3   8       97.70       92.80     39.22 o 
  14  -3   8        9.17       52.64     48.52 o 
  15  -3   8       30.06       69.95     42.87 o 
 -12  -2   8      283.55      256.13     51.23 o 
 -11  -2   8     1032.62     1042.45     39.94 o 
 -10  -2   8      408.69      479.88     47.22 o 
  -9  -2   8      164.58      285.97     34.85 o 
  -8  -2   8     1110.43     1201.86    140.73 o 
  -7  -2   8     1218.21     1224.93     41.63 o 
  -6  -2   8     1719.82     1825.77     44.66 o 
  -5  -2   8      285.41      301.63     32.10 o 
  -4  -2   8     2470.23     2513.16     89.79 o 
  -3  -2   8      228.17      226.33     30.45 o 
  -2  -2   8     4602.76     4479.11    110.34 o 
  -1  -2   8     3023.88     2885.51     78.12 o 
   0  -2   8       28.95       72.63     29.40 o 
   1  -2   8    17529.68    17989.12    627.44 o 
   2  -2   8     7805.06     7929.35     49.38 o 
   3  -2   8     6696.59     6383.26    200.84 o 
   4  -2   8       21.34        6.27     26.47 o 
   5  -2   8     5011.56     4967.75    100.86 o 
   6  -2   8     5106.61     5452.90    149.38 o 
   7  -2   8     4178.76     4069.91     36.30 o 
   8  -2   8     1912.00     2064.58     64.83 o 
   9  -2   8     4835.22     5037.78     61.12 o 
  10  -2   8       26.16       -4.00     34.50 o 
  11  -2   8     3426.13     3433.02     50.17 o 
  12  -2   8      957.40      951.52     48.28 o 
  13  -2   8       11.68      -16.96     44.87 o 
  14  -2   8      129.26       72.54     39.57 o 
  15  -2   8       16.04       40.63     52.29 o 
  16  -2   8       32.44       28.62     53.82 o 
 -12  -1   8     1756.57     1438.12     66.42 o 
 -11  -1   8      583.49      556.67     62.41 o 
 -10  -1   8      446.39      479.19     56.59 o 
  -9  -1   8      926.53     1056.45     38.45 o 
  -8  -1   8     1745.40     1995.10     71.36 o 
  -7  -1   8      515.43      507.40     33.08 o 
  -6  -1   8      826.71      927.03     68.36 o 
  -5  -1   8     2791.59     2911.51     38.56 o 
  -4  -1   8     1163.11     1233.33     41.25 o 
  -3  -1   8    12247.48    12092.88    191.23 o 
  -2  -1   8    29903.17    29276.49    849.66 o 
  -1  -1   8     1010.03     1180.81     77.50 o 
   0  -1   8     4535.19     4414.89    175.33 o 
   1  -1   8     7192.75     6993.91    182.04 o 
   2  -1   8      108.19      133.99     25.10 o 
   3  -1   8      382.08      427.93     26.81 o 
   4  -1   8     3005.40     3190.37     39.93 o 
   5  -1   8     7414.36     7618.96    240.06 o 
   6  -1   8    10162.18    10478.12     52.20 o 
   7  -1   8      116.67      202.61     30.60 o 
   8  -1   8     6665.87     6992.43    220.69 o 
   9  -1   8     2577.72     2534.73     53.35 o 
  10  -1   8     4341.05     4606.41     52.99 o 
  11  -1   8     2109.97     2216.65     44.99 o 
  12  -1   8      700.49      755.92     47.58 o 
  13  -1   8       91.72      121.65     45.81 o 
  14  -1   8      370.44      461.75     42.51 o 
  15  -1   8      679.31      690.68     54.76 o 
  16  -1   8       66.89       38.16     53.46 o 
 -12   0   8      125.22       74.07     48.99 o 
 -11   0   8       97.04       77.25     48.28 o 
 -10   0   8      460.47      583.29     36.73 o 
  -9   0   8     3851.58     4035.26    282.10 o 
  -8   0   8     5051.60     5357.36    198.02 o 
  -7   0   8       51.12       84.19     35.24 o 
  -6   0   8     1141.00     1358.05    149.68 o 
  -5   0   8     2859.13     2942.58     79.49 o 
  -4   0   8    12644.86    12964.82    157.40 o 
  -3   0   8    17142.45    16996.38    319.76 o 
  -2   0   8    12209.64    11911.84    287.84 o 
  -1   0   8      132.86      113.14     26.51 o 
   0   0   8     1924.19     1742.63     55.52 o 
   1   0   8     3763.42     3555.16    137.14 o 
   2   0   8    12816.30    12177.10    451.79 o 
   3   0   8      430.48      401.88     20.72 o 
   4   0   8    22824.70    22868.67    627.91 o 
   5   0   8     6063.38     6297.59     99.63 o 
   6   0   8     1127.53     1164.90     32.60 o 
   7   0   8     1967.17     1981.45     32.20 o 
   8   0   8     1056.50     1100.66     37.21 o 
   9   0   8      414.25      424.42     43.34 o 
  10   0   8     1588.02     1858.77     42.16 o 
  11   0   8      701.02      836.12     38.51 o 
  12   0   8       65.75       38.04     42.98 o 
  13   0   8       23.06       54.76     45.10 o 
  14   0   8     1700.25     1775.28     46.40 o 
  15   0   8      921.56     1002.63     54.29 o 
  16   0   8       27.82       44.28     52.05 o 
 -12   1   8        0.19       83.14     49.11 o 
 -11   1   8       11.02       50.52     48.52 o 
 -10   1   8      427.13      515.09     49.81 o 
  -9   1   8     1620.06     1733.87     36.10 o 
  -8   1   8      577.58      510.21     31.82 o 
  -7   1   8     2815.77     2896.89    106.29 o 
  -6   1   8      162.12      188.01     30.55 o 
  -5   1   8      385.74      413.27     33.36 o 
  -4   1   8     4989.65     5000.68     83.39 o 
  -3   1   8     8163.50     7786.34    199.80 o 
  -2   1   8     4395.41     4253.48     72.46 o 
  -1   1   8     9709.07     9370.06    252.95 o 
   0   1   8     7804.93     7553.34    301.89 o 
   1   1   8    11253.25    10772.77    379.65 o 
   2   1   8     4705.10     4634.77    181.90 o 
   3   1   8     1190.70     1210.62     53.32 o 
   4   1   8     2553.53     2493.72    125.97 o 
   5   1   8     2988.77     2975.13    173.54 o 
   6   1   8       10.49       28.81     24.84 o 
   7   1   8     1016.96     1042.00     60.00 o 
   8   1   8     4047.60     4100.73     74.48 o 
   9   1   8     2025.72     2065.80     42.98 o 
  10   1   8      835.90      897.47     44.40 o 
  11   1   8       35.45      117.76     43.45 o 
  12   1   8      169.06      179.82     42.98 o 
  13   1   8      192.72      296.29     46.99 o 
  14   1   8       98.81       80.31     38.27 o 
  15   1   8      145.20      176.80     37.67 o 
  16   1   8       40.18       31.43     39.57 o 
 -12   2   8       78.60       57.27     45.74 o 
 -11   2   8      103.08      150.90     47.58 o 
 -10   2   8      120.07      103.60     44.71 o 
  -9   2   8      929.51      916.22     40.38 o 
  -8   2   8      284.37      322.22     30.60 o 
  -7   2   8     1128.18     1214.58     37.66 o 
  -6   2   8     1460.12     1462.11     36.07 o 
  -5   2   8    11532.55    11252.34    269.43 o 
  -4   2   8      239.48      290.42     35.67 o 
  -3   2   8     4185.81     4053.86     35.95 o 
  -2   2   8     9058.92     8833.60    107.08 o 
  -1   2   8     8795.07     8626.07    172.71 o 
   0   2   8      168.95      212.31     20.86 o 
   1   2   8     6170.61     5948.84    142.91 o 
   2   2   8       56.04      145.10     24.35 o 
   3   2   8    13968.17    14238.80    584.80 o 
   4   2   8      279.62      261.56     22.67 o 
   5   2   8      483.96      480.50     43.84 o 
   6   2   8     1489.01     1498.95     75.10 o 
   7   2   8    10560.22    10655.72    610.61 o 
   8   2   8     8905.29     9077.62    540.07 o 
   9   2   8    13221.61    12424.53   1316.12 o 
  10   2   8      594.77      512.81     40.04 o 
  11   2   8      896.72      875.92    100.28 o 
  12   2   8       34.32       53.33     29.91 o 
  13   2   8      918.52      892.82     36.80 o 
  14   2   8       72.30       74.18     33.10 o 
  15   2   8      292.48      309.96     38.11 o 
  16   2   8       80.18       90.34     30.55 o 
 -12   3   8       68.55       24.69     48.48 o 
 -11   3   8      528.12      576.02     42.16 o 
 -10   3   8      549.17      496.35     45.99 o 
  -9   3   8        6.69        1.40     41.71 o 
  -8   3   8      201.78      176.53     37.10 o 
  -7   3   8     6048.77     6071.64    182.62 o 
  -6   3   8    12692.79    12919.25    223.77 o 
  -5   3   8    19326.75    19206.23    331.60 o 
  -4   3   8     2072.44     2106.42     36.86 o 
  -3   3   8     4006.38     4098.18     59.39 o 
  -2   3   8     4166.41     3985.66     70.52 o 
  -1   3   8     1403.22     1380.08     26.29 o 
   0   3   8    15999.20    15232.32    338.56 o 
   1   3   8     1710.32     1486.88     47.78 o 
   2   3   8    20328.00    19270.30    346.80 o 
   3   3   8     4684.08     5021.79    158.26 o 
   4   3   8    15461.12    14553.34    910.19 o 
   5   3   8    15083.07    14569.02    871.18 o 
   6   3   8     1638.21     1583.13    107.83 o 
   7   3   8    11135.79    11142.84    609.88 o 
   8   3   8    13694.28    13248.74    961.85 o 
   9   3   8     2948.47     2758.36    324.02 o 
  10   3   8       30.91       36.81     31.06 o 
  11   3   8        6.69       35.26     30.35 o 
  12   3   8     2830.31     2817.53    202.85 o 
  13   3   8      577.03      556.58     33.47 o 
  14   3   8      119.30      164.44     33.27 o 
  15   3   8      298.08      331.15     50.46 o 
  16   3   8        1.89       20.69     32.20 o 
  17   3   8      538.18      481.77     36.23 o 
 -12   4   8       14.13       78.48     48.67 o 
 -11   4   8      299.34      277.73     41.52 o 
 -10   4   8      576.58      613.18     39.29 o 
  -9   4   8     1074.92     1045.69     65.48 o 
  -8   4   8      955.48     1010.34     38.67 o 
  -7   4   8     5503.51     5463.61     53.20 o 
  -6   4   8    15880.08    15561.88    289.50 o 
  -5   4   8     1955.77     1782.03     35.69 o 
  -4   4   8      788.59      784.78     32.93 o 
  -3   4   8      169.97      155.50     30.76 o 
  -2   4   8     3787.62     3634.61     61.79 o 
  -1   4   8     8612.13     8409.75    146.23 o 
   0   4   8     4568.27     4474.32     87.79 o 
   1   4   8    10754.85    10485.75    173.61 o 
   2   4   8      583.81      617.56     24.65 o 
   3   4   8     9188.02     8242.19    192.07 o 
   4   4   8    48227.28    45892.40   1491.98 o 
   5   4   8    12574.86    11902.05    577.76 o 
   6   4   8     3217.40     2942.46    185.88 o 
   7   4   8     1895.96     1916.75     80.12 o 
   8   4   8        6.03        4.61     29.80 o 
   9   4   8      147.33      131.53     30.19 o 
  10   4   8     2122.96     1990.04    170.40 o 
  11   4   8     1024.76     1029.95    174.70 o 
  12   4   8      938.91      914.68     41.04 o 
  13   4   8      462.51      502.13     42.92 o 
  14   4   8       19.99       69.84     40.16 o 
  15   4   8      600.14      649.97     35.29 o 
  16   4   8      193.69      189.56     32.82 o 
  17   4   8      429.07      425.50     33.14 o 
 -12   5   8      113.88      173.18     52.23 o 
 -11   5   8      791.65      786.86     46.97 o 
 -10   5   8     1418.53     1454.09     54.23 o 
  -9   5   8      110.26      105.64     34.38 o 
  -8   5   8       67.04       65.95     33.45 o 
  -7   5   8     5338.56     5079.32     74.37 o 
  -6   5   8      391.40      378.56     44.63 o 
  -5   5   8       18.40       36.71     28.15 o 
  -4   5   8      698.80      681.33     30.06 o 
  -3   5   8     1175.15     1143.63     33.72 o 
  -2   5   8       52.26      103.01     33.73 o 
  -1   5   8       44.85       93.46     25.96 o 
   0   5   8      654.62      786.21     27.59 o 
   1   5   8      428.47      533.63     26.63 o 
   2   5   8     1022.48      997.63     26.80 o 
   3   5   8     1715.45     1355.18     34.66 o 
   4   5   8    34102.46    33589.79   1157.10 o 
   5   5   8     6185.98     5964.41    191.90 o 
   6   5   8      916.86      940.59     54.07 o 
   7   5   8     2491.01     2386.75    154.29 o 
   8   5   8       62.73       73.22     32.37 o 
   9   5   8     1009.35      852.60     82.08 o 
  10   5   8      144.70      145.97     31.60 o 
  11   5   8        0.81        8.84     52.52 o 
  12   5   8      521.85      552.63     86.56 o 
  13   5   8        9.90       26.23     34.24 o 
  14   5   8      389.79      429.69     32.51 o 
  15   5   8      426.60      452.39     45.98 o 
  16   5   8       69.27       78.37     33.36 o 
  17   5   8        5.04       39.09     36.72 o 
 -11   6   8      839.18      803.24     47.83 o 
 -10   6   8      632.47      681.83     45.99 o 
  -9   6   8     2097.29     2075.86     51.99 o 
  -8   6   8      140.72      159.15     38.01 o 
  -7   6   8       19.02       60.14     37.13 o 
  -6   6   8        5.37       41.29     68.71 o 
  -5   6   8      339.35      352.35     34.77 o 
  -4   6   8      731.26      693.32     30.03 o 
  -3   6   8     2666.34     2540.14     37.05 o 
  -2   6   8     6698.11     6482.95    105.45 o 
  -1   6   8       27.07       65.44     30.08 o 
   0   6   8     1431.09     1558.10     35.59 o 
   1   6   8       83.14      121.65     27.59 o 
   2   6   8    19944.55    20100.70    355.45 o 
   3   6   8     5528.84     5292.35    144.36 o 
   4   6   8     8399.48     7657.16    246.06 o 
   5   6   8    28712.85    27043.30    842.25 o 
   6   6   8     3190.72     3164.85     96.68 o 
   7   6   8      248.22      239.37     33.39 o 
   8   6   8     5151.11     4972.31    393.39 o 
   9   6   8     4642.16     4381.96    415.29 o 
  10   6   8     1745.16     1879.97    159.45 o 
  11   6   8      344.38      377.40     35.49 o 
  12   6   8        0.39       21.25     32.13 o 
  13   6   8        0.39       33.26     29.14 o 
  14   6   8     1344.94     1389.40     75.98 o 
  15   6   8     1704.13     1835.60    134.29 o 
  16   6   8     1311.37     1271.95     38.28 o 
  17   6   8       85.25       41.95     37.40 o 
 -11   7   8      741.21      788.05     43.71 o 
 -10   7   8      528.10      638.36     43.19 o 
  -9   7   8     2625.40     2656.15     59.18 o 
  -8   7   8      408.78      465.71     42.02 o 
  -7   7   8        9.99       -5.75     40.75 o 
  -6   7   8      130.98      149.11     37.31 o 
  -5   7   8       18.30       68.42     38.27 o 
  -4   7   8     1961.48     1914.18     44.05 o 
  -3   7   8     7927.27     7450.12     57.26 o 
  -2   7   8       48.03       81.94     29.11 o 
  -1   7   8      984.12      972.17     36.70 o 
   0   7   8     1714.71     1728.48     35.47 o 
   1   7   8    11761.59    11383.35    268.96 o 
   2   7   8    18598.97    17395.17    419.04 o 
   3   7   8      293.44      307.13     25.89 o 
   4   7   8    29277.53    28513.67    683.25 o 
   5   7   8     6739.25     6632.74    217.03 o 
   6   7   8     2268.61     2078.50     79.86 o 
   7   7   8    11199.74    10838.44    401.67 o 
   8   7   8      487.56      444.79     38.39 o 
   9   7   8     2509.42     2417.27    227.81 o 
  10   7   8       18.50       47.54     34.99 o 
  11   7   8      639.89      744.29     62.94 o 
  12   7   8     1215.70     1300.71     74.59 o 
  13   7   8      292.62      335.31     31.11 o 
  14   7   8     5186.85     5269.86    191.32 o 
  15   7   8     2267.89     2347.18    125.22 o 
  16   7   8        3.31       26.84     34.98 o 
 -11   8   8        4.95       69.30     38.62 o 
 -10   8   8     1139.06     1154.84     48.50 o 
  -9   8   8      753.11      714.44     38.95 o 
  -8   8   8       14.34       20.99     39.39 o 
  -7   8   8     1863.24     1908.97     43.71 o 
  -6   8   8      855.01      902.94     40.72 o 
  -5   8   8       21.81       32.36     33.02 o 
  -4   8   8     2707.17     2702.27     44.98 o 
  -3   8   8     2105.64     2033.62     40.12 o 
  -2   8   8     1680.61     1562.89     42.55 o 
  -1   8   8     2803.41     2544.47     43.14 o 
   0   8   8     9992.01     9245.69    211.34 o 
   1   8   8    19035.40    18345.30    528.81 o 
   2   8   8     4266.29     4104.69    174.11 o 
   3   8   8     7589.42     7311.23    304.84 o 
   4   8   8     4286.63     3973.32    169.16 o 
   5   8   8      981.59     1018.65     31.23 o 
   6   8   8     1780.76     1693.78     53.87 o 
   7   8   8     4416.12     4207.96    118.26 o 
   8   8   8     2007.34     2016.67    110.03 o 
   9   8   8      301.60      361.04     38.00 o 
  10   8   8      267.96      319.85     33.16 o 
  11   8   8     3537.53     3543.65    226.76 o 
  12   8   8      113.45      115.58     32.56 o 
  13   8   8      730.27      717.87     38.77 o 
  14   8   8     1874.80     2073.33     95.40 o 
  15   8   8       39.07       54.29     34.44 o 
  16   8   8       71.90       63.02     38.28 o 
 -10   9   8      309.08      337.29     43.97 o 
  -9   9   8        0.59       42.25     33.14 o 
  -8   9   8      586.03      674.24     42.26 o 
  -7   9   8       41.39       89.66     39.34 o 
  -6   9   8      234.05      244.02     49.52 o 
  -5   9   8      579.94      569.45     44.46 o 
  -4   9   8       59.27       87.51     37.42 o 
  -3   9   8     2355.65     2194.52     41.75 o 
  -2   9   8      599.25      607.10     38.46 o 
  -1   9   8     4580.53     4232.19     51.02 o 
   0   9   8     6867.48     6760.55     60.80 o 
   1   9   8     1885.15     1864.01    133.84 o 
   2   9   8      891.29      901.58     44.47 o 
   3   9   8       40.39       63.57     42.83 o 
   4   9   8      111.28      202.45     46.00 o 
   5   9   8     3869.39     3949.62    236.47 o 
   6   9   8     3319.13     3174.42    297.59 o 
   7   9   8     3426.41     3398.04    100.50 o 
   8   9   8      119.00      157.03     30.74 o 
   9   9   8     2667.05     2500.04     88.12 o 
  10   9   8     1851.41     1752.22     92.67 o 
  11   9   8        2.99       52.69     34.58 o 
  12   9   8     2016.73     2229.91    126.56 o 
  13   9   8      159.94      180.77     37.25 o 
  14   9   8       20.03       39.03     36.75 o 
  15   9   8      816.54      794.99     56.15 o 
  16   9   8      138.46      141.74     43.00 o 
 -10  10   8        0.50        4.60     39.63 o 
  -9  10   8        0.38        0.20     47.99 o 
  -8  10   8        0.99       31.83     35.63 o 
  -7  10   8     1649.16     1622.93     44.34 o 
  -6  10   8     1795.14     1772.50     43.21 o 
  -5  10   8      182.04      141.19     38.53 o 
  -4  10   8      386.15      330.04     34.00 o 
  -3  10   8     1768.72     1655.08     55.94 o 
  -2  10   8      179.82      172.85     41.10 o 
  -1  10   8       12.74       54.68     70.07 o 
   0  10   8       18.93       57.41     42.50 o 
   1  10   8     5056.49     4805.52     58.15 o 
   2  10   8     1507.90     1550.47     42.98 o 
   3  10   8      940.51      982.60     43.23 o 
   4  10   8    14211.21    14084.32     95.98 o 
   5  10   8      731.55      718.35     53.46 o 
   6  10   8     1130.35     1106.26     53.35 o 
   7  10   8     6013.37     5999.20     71.60 o 
   8  10   8      980.12      885.81     76.78 o 
   9  10   8      309.69      323.56     32.21 o 
  10  10   8        9.46       27.86     30.88 o 
  11  10   8     4029.80     4093.35    223.84 o 
  12  10   8     4746.85     4969.60    240.71 o 
  13  10   8      198.90      209.85     40.23 o 
  14  10   8      629.05      668.79     52.54 o 
  15  10   8     1511.55     1512.39     69.89 o 
  16  10   8      179.22      179.30     49.20 o 
  -9  11   8        2.92        6.04     39.16 o 
  -8  11   8        5.79        0.10     42.54 o 
  -7  11   8     2487.77     2552.61     94.03 o 
  -6  11   8      363.42      337.32     40.43 o 
  -5  11   8       68.46      142.02     33.70 o 
  -4  11   8       16.68       43.62     33.72 o 
  -3  11   8     3579.82     3448.27    110.76 o 
  -2  11   8     1800.93     1747.94     86.91 o 
  -1  11   8     1514.26     1464.76     45.39 o 
   0  11   8     3202.05     3160.73     46.84 o 
   1  11   8     1279.35     1285.95     41.69 o 
   2  11   8      486.32      448.22     40.33 o 
   3  11   8     2597.42     2571.94     53.94 o 
   4  11   8     8505.89     8536.04     75.72 o 
   5  11   8      114.48      162.87     52.76 o 
   6  11   8      286.78      304.30     52.64 o 
   7  11   8      147.04      190.30     51.23 o 
   8  11   8     4059.38     4208.85     65.59 o 
   9  11   8      691.10      758.04     59.59 o 
  10  11   8     2283.59     2462.66     64.65 o 
  11  11   8     7252.29     7627.81    304.65 o 
  12  11   8     1093.23     1099.79     68.77 o 
  13  11   8      331.83      325.81     53.36 o 
  14  11   8      620.79      659.22     52.71 o 
  15  11   8      308.98      337.78     47.96 o 
  -8  12   8       22.19       40.58     38.00 o 
  -7  12   8      328.55      347.75     44.75 o 
  -6  12   8      121.01      180.92     41.92 o 
  -5  12   8      277.11      278.32     34.97 o 
  -4  12   8      364.02      340.46     39.19 o 
  -3  12   8     2579.86     2428.52     47.02 o 
  -2  12   8     1624.13     1618.18     45.16 o 
  -1  12   8     1127.72     1067.17     44.44 o 
   0  12   8     1017.75      939.87     36.28 o 
   1  12   8        3.18       44.86     35.96 o 
   2  12   8     3946.36     4110.99    110.34 o 
   3  12   8      641.53      671.01     47.81 o 
   4  12   8     2449.93     2462.07     52.99 o 
   5  12   8        4.85        4.47     52.99 o 
   6  12   8       81.50      134.37     53.70 o 
   7  12   8     6722.15     7093.92     77.84 o 
   8  12   8     1130.74     1456.49     57.12 o 
   9  12   8       55.68       57.59     49.93 o 
  10  12   8     3223.11     3330.45     64.77 o 
  11  12   8      103.22       40.27     58.70 o 
  12  12   8       12.44       24.91     66.93 o 
  13  12   8      408.98      475.24     61.28 o 
  14  12   8      131.41      155.80     54.84 o 
  15  12   8      279.96      310.60     53.94 o 
  -7  13   8        0.92       21.84     34.16 o 
  -6  13   8       31.84       36.06     32.92 o 
  -5  13   8       14.96       55.83     32.08 o 
  -4  13   8      664.43      682.90     33.39 o 
  -3  13   8       86.48      114.43     29.89 o 
  -2  13   8      314.89      352.59     32.63 o 
  -1  13   8     1234.40     1135.80     39.92 o 
   0  13   8      312.85      322.08     32.46 o 
   1  13   8      516.01      501.44     38.75 o 
   2  13   8       28.94       33.09     39.88 o 
   3  13   8      990.91     1013.00     47.69 o 
   4  13   8     1282.73     1342.26     57.82 o 
   5  13   8      552.80      623.79     55.00 o 
   6  13   8     2394.62     2617.52     64.42 o 
   7  13   8      132.18       96.09     53.35 o 
   8  13   8      167.00      138.25     43.45 o 
   9  13   8      674.94      845.89     63.12 o 
  10  13   8        4.79       31.32     49.81 o 
  11  13   8       59.46       49.46     52.17 o 
  14  13   8     1121.11     1085.71     73.82 o 
  -7  14   8       60.25       57.11     33.07 o 
  -6  14   8       92.27       77.52     34.52 o 
  -5  14   8      277.50      267.80     34.00 o 
  -4  14   8      315.76      291.38     33.17 o 
  -3  14   8      548.81      463.20     36.65 o 
  -2  14   8       29.05       49.17     32.57 o 
  -1  14   8       40.79       74.97     33.69 o 
   0  14   8     2719.78     2625.52     96.04 o 
   1  14   8     1235.15     1107.16     62.19 o 
   2  14   8      684.11      682.30     39.43 o 
   3  14   8      962.77     1023.12     49.58 o 
   4  14   8     2396.46     2331.00     63.00 o 
   5  14   8      254.80      284.75     56.17 o 
   6  14   8     1823.72     1941.09     51.58 o 
   7  14   8      562.28      639.92     57.94 o 
   8  14   8     1883.14     1984.78     62.06 o 
   9  14   8      679.41      753.21     56.53 o 
  10  14   8      294.20      337.39     62.77 o 
  11  14   8      917.50     1103.79     64.77 o 
  12  14   8       56.99       37.33     53.58 o 
  -5  15   8      351.69      352.96     35.47 o 
  -4  15   8        1.40       46.33     35.17 o 
  -3  15   8      224.79      171.55     33.43 o 
  -2  15   8      173.82      184.64     35.00 o 
  -1  15   8     1192.37     1165.08     49.92 o 
   0  15   8     2053.24     2086.02     69.19 o 
   1  15   8     2523.37     2430.17     84.58 o 
   2  15   8        1.72       71.84     55.00 o 
   3  15   8     1130.25     1067.29     59.47 o 
   4  15   8      188.68      188.77     58.06 o 
   5  15   8     1356.68     1227.56     60.65 o 
   6  15   8      408.62      368.13     57.00 o 
   7  15   8      960.59      968.25     60.29 o 
   8  15   8     1586.16     1542.22     63.00 o 
   9  15   8      139.90      189.24     55.00 o 
  10  15   8     2707.57     2993.65     76.19 o 
  11  15   8     1490.31     1645.85     65.01 o 
  12  15   8      288.51      339.16     65.95 o 
  -4  16   8       33.80       -4.03     34.40 o 
  -3  16   8      445.48      393.98     32.85 o 
  -2  16   8       16.50       64.32     35.77 o 
  -1  16   8      244.87      308.03     37.72 o 
   0  16   8     2056.72     2065.56     92.02 o 
   1  16   8       14.79       39.16     42.14 o 
   2  16   8       55.67       85.61     48.87 o 
   3  16   8      118.44      130.13     47.58 o 
   4  16   8      595.43      587.28     60.18 o 
   5  16   8      372.66      404.75     47.11 o 
   6  16   8        5.70      -35.92     45.22 o 
   7  16   8      287.66      305.12     58.53 o 
   8  16   8      317.56      353.41     60.06 o 
   9  16   8     2277.47     2262.58     69.13 o 
  10  16   8      937.74      980.26     62.89 o 
  11  16   8      312.57      313.96     69.13 o 
  12  16   8      247.53      209.26     69.60 o 
  -3  17   8      183.93      193.32     38.94 o 
  -2  17   8        3.16       17.82     37.63 o 
  -1  17   8       75.60       71.95     40.75 o 
   0  17   8      425.03      418.88     42.34 o 
   1  17   8       38.17       38.84     44.55 o 
   2  17   8      126.99      127.18     47.58 o 
   3  17   8        7.76       16.13     46.87 o 
   4  17   8        0.35       43.81     46.87 o 
   5  17   8        0.63       24.14     58.41 o 
   6  17   8       40.05      134.72     58.06 o 
   7  17   8      117.31      142.14     60.41 o 
   8  17   8        5.33       69.48     59.47 o 
   9  17   8       95.30      116.70     62.30 o 
  10  17   8      253.65      317.72     70.66 o 
  -1  18   8        2.59       -9.63     38.22 o 
   0  18   8      158.71       97.87     76.47 o 
   1  18   8       59.83       22.00     46.51 o 
   2  18   8      228.03      151.68     61.12 o 
   3  18   8       37.56       57.23     48.87 o 
   4  18   8      317.28      360.59     51.82 o 
   5  18   8      329.68      406.99     62.18 o 
   6  18   8        0.59       45.69     61.47 o 
   7  18   8       77.57       83.14     61.59 o 
   8  18   8     1533.33     1345.44     70.19 o 
   9  18   8        2.38       36.04     63.59 o 
   0 -14   9        7.49       25.25     34.43 o 
   1 -14   9       91.38       84.92     39.84 o 
  -4 -13   9       73.07      101.79     41.45 o 
  -3 -13   9        7.03       10.73     39.70 o 
  -2 -13   9       93.55       84.39     46.99 o 
  -1 -13   9      622.83      604.03     39.87 o 
   0 -13   9      123.17      135.95     37.47 o 
   1 -13   9      316.11      293.92     37.93 o 
   2 -13   9       38.94       45.45     37.32 o 
   3 -13   9       21.19       58.18     36.99 o 
   4 -13   9      107.36       89.33     33.40 o 
   5 -13   9        7.25       50.15     37.46 o 
  -6 -12   9      500.74      475.34     44.36 o 
  -5 -12   9      235.15      289.63     62.24 o 
  -4 -12   9     1468.29     1336.08    133.54 o 
  -3 -12   9      125.82      124.73     39.35 o 
  -2 -12   9      752.76      681.23     39.33 o 
  -1 -12   9      890.09      882.49     35.77 o 
   0 -12   9      603.48      592.60     52.05 o 
   1 -12   9       10.64       32.96     35.05 o 
   2 -12   9       42.61       68.72     35.82 o 
   3 -12   9       20.92       39.01     43.93 o 
   4 -12   9       43.31       58.61     35.07 o 
   5 -12   9       44.87       51.60     36.13 o 
   6 -12   9       93.44      126.42     32.62 o 
   7 -12   9       93.08       33.57     42.45 o 
  -7 -11   9      252.53      184.25     56.83 o 
  -6 -11   9      221.82      202.99     34.81 o 
  -5 -11   9     2664.00     2375.93    143.91 o 
  -4 -11   9     1832.87     1785.02     40.10 o 
  -3 -11   9       26.53       59.12     37.19 o 
  -2 -11   9      764.46      737.25     45.22 o 
  -1 -11   9      831.80      804.60     53.23 o 
   0 -11   9        3.95       94.36     34.47 o 
   1 -11   9      255.33      308.83     35.47 o 
   2 -11   9      812.96      865.57     34.50 o 
   3 -11   9      184.97      168.37     30.72 o 
   4 -11   9       29.72       52.07     30.16 o 
   5 -11   9      462.13      506.26     46.46 o 
   6 -11   9       26.93       45.02     31.32 o 
   7 -11   9        4.24       38.61     28.98 o 
   8 -11   9       85.82      121.41     53.35 o 
   9 -11   9      210.16      201.85     45.46 o 
  -8 -10   9      382.00      386.75     44.41 o 
  -7 -10   9      276.50      265.14     38.57 o 
  -6 -10   9      721.84      692.27     44.40 o 
  -5 -10   9     2305.75     2201.65    118.41 o 
  -4 -10   9      493.45      504.26     35.60 o 
  -3 -10   9      113.82      128.92     36.29 o 
  -2 -10   9      154.85      185.22     35.47 o 
  -1 -10   9      383.41      386.82     31.89 o 
   0 -10   9      231.06      237.44     31.35 o 
   1 -10   9      519.01      480.96     32.83 o 
   2 -10   9      167.82      177.91     29.82 o 
   3 -10   9        9.78       49.35     32.48 o 
   4 -10   9      992.08      945.78     36.29 o 
   5 -10   9      176.69      209.85     30.12 o 
   6 -10   9      245.86      255.20     54.94 o 
   7 -10   9       80.15       71.91     34.09 o 
   8 -10   9        0.15       14.58     38.98 o 
   9 -10   9        1.80       63.71     50.40 o 
  10 -10   9      294.55      233.88     53.23 o 
  -9  -9   9       74.65       78.79     44.39 o 
  -8  -9   9       28.76       39.98     37.71 o 
  -7  -9   9      149.86      128.01     36.83 o 
  -6  -9   9      108.66      136.35     31.03 o 
  -5  -9   9     1438.89     1428.46     57.23 o 
  -4  -9   9      911.90      894.74     39.32 o 
  -3  -9   9     1760.22     1844.16     71.95 o 
  -2  -9   9      268.34      305.99     35.17 o 
  -1  -9   9      373.74      384.58     31.70 o 
   0  -9   9      391.55      354.59     31.32 o 
   1  -9   9      105.80      125.62     33.68 o 
   2  -9   9      761.60      806.74     39.22 o 
   3  -9   9       60.67       72.36     25.78 o 
   4  -9   9       53.93       70.24     32.39 o 
   5  -9   9      568.30      575.64     30.42 o 
   6  -9   9      889.20      974.59     57.47 o 
   7  -9   9      168.18      212.81     30.38 o 
   8  -9   9      170.81      168.52     27.48 o 
   9  -9   9      121.25      134.37     49.22 o 
  10  -9   9      385.27      332.56     52.05 o 
  11  -9   9       10.60       27.20     42.75 o 
 -10  -8   9       75.23       42.56     44.66 o 
  -9  -8   9      165.21      172.17     43.84 o 
  -8  -8   9     1103.57     1204.95     44.99 o 
  -7  -8   9      896.44      919.56     36.80 o 
  -6  -8   9       10.49       10.07     28.45 o 
  -5  -8   9      965.59      908.62     31.02 o 
  -4  -8   9     5536.71     5556.70     52.40 o 
  -3  -8   9      199.55      226.92     40.04 o 
  -2  -8   9     1662.97     1572.05     38.47 o 
  -1  -8   9     2140.69     2265.90     34.60 o 
   0  -8   9      809.29      867.58     33.80 o 
   1  -8   9     2036.00     1977.79     34.22 o 
   2  -8   9       19.34       61.82     27.90 o 
   3  -8   9     1224.44     1308.25     32.14 o 
   4  -8   9       39.12       67.61     31.86 o 
   5  -8   9     2459.15     2548.40     67.48 o 
   6  -8   9     2520.96     2468.42     38.37 o 
   7  -8   9      828.68      831.94     37.63 o 
   8  -8   9      144.94      192.39     33.96 o 
   9  -8   9        1.26       25.20     41.33 o 
  10  -8   9       86.06      105.40     40.98 o 
  11  -8   9      262.07      209.85     50.05 o 
  12  -8   9       17.66       41.57     44.16 o 
 -10  -7   9      521.23      523.41     47.04 o 
  -9  -7   9     1091.77     1191.13     83.38 o 
  -8  -7   9     6430.64     6554.91    189.83 o 
  -7  -7   9     1631.74     1676.59     42.02 o 
  -6  -7   9      418.41      412.90     31.95 o 
  -5  -7   9     1309.94     1348.31     34.12 o 
  -4  -7   9     1094.08     1110.94     32.17 o 
  -3  -7   9     3939.61     3947.44    130.42 o 
  -2  -7   9      565.64      573.92     31.90 o 
  -1  -7   9      868.72      891.61     35.82 o 
   0  -7   9      195.18      238.91     47.58 o 
   1  -7   9      110.97      137.85     27.98 o 
   2  -7   9      906.06      851.82     33.64 o 
   3  -7   9     5826.64     5641.07    187.54 o 
   4  -7   9     2075.91     2259.73    111.64 o 
   5  -7   9     3607.51     3790.12     80.73 o 
   6  -7   9     1476.14     1484.19     42.04 o 
   7  -7   9       30.79       84.74     28.32 o 
   8  -7   9        5.27       42.59     31.84 o 
   9  -7   9      399.32      335.91     34.47 o 
  10  -7   9      423.31      392.50     48.64 o 
  11  -7   9      126.63      107.40     39.92 o 
  12  -7   9       50.00       93.27     50.64 o 
  13  -7   9        2.11       94.56     54.29 o 
 -11  -6   9        0.03       14.25     45.13 o 
 -10  -6   9      126.14      126.78     55.47 o 
  -9  -6   9     3213.30     3616.52    148.50 o 
  -8  -6   9     2943.38     3118.96     56.17 o 
  -7  -6   9        0.57       25.21     30.75 o 
  -6  -6   9      153.84      196.42     30.46 o 
  -5  -6   9       96.78      119.12     29.03 o 
  -4  -6   9      395.52      401.04     27.47 o 
  -3  -6   9       17.68       42.43     28.64 o 
  -2  -6   9       29.87       58.41     30.41 o 
  -1  -6   9     2591.47     2606.04     34.66 o 
   0  -6   9     3493.77     3570.62    115.35 o 
   1  -6   9     2296.74     2279.90     99.80 o 
   2  -6   9     5450.94     5169.80     42.47 o 
   3  -6   9      375.21      384.75     35.51 o 
   4  -6   9      309.33      348.43     29.09 o 
   5  -6   9      252.67      280.79     49.40 o 
   6  -6   9       76.54       95.30     30.77 o 
   7  -6   9      102.04      112.90     28.39 o 
   8  -6   9        0.73       34.72     25.58 o 
   9  -6   9        1.55       14.43     32.31 o 
  10  -6   9      816.66      688.91     41.33 o 
  11  -6   9       24.59       67.01     46.87 o 
  12  -6   9        4.74       29.68     41.22 o 
  13  -6   9        0.98      -15.19     43.81 o 
 -11  -5   9        1.10       24.14     43.48 o 
 -10  -5   9        1.35      -16.38     43.96 o 
  -9  -5   9      865.90      963.81     93.15 o 
  -8  -5   9       20.16       30.99     36.75 o 
  -7  -5   9      732.34      801.66     49.81 o 
  -6  -5   9      339.08      335.55     31.49 o 
  -5  -5   9      111.74      131.10     29.18 o 
  -4  -5   9     1782.87     1794.22     43.03 o 
  -3  -5   9      347.68      357.79     27.03 o 
  -2  -5   9      139.50      130.97     35.94 o 
  -1  -5   9     7824.88     8083.35     81.08 o 
   0  -5   9     2703.08     2688.24     71.89 o 
   1  -5   9     1096.75     1035.33     35.45 o 
   2  -5   9     1710.41     1843.08     97.51 o 
   3  -5   9     3650.62     3690.11     73.43 o 
   4  -5   9     3846.50     3901.19     37.14 o 
   5  -5   9      439.06      483.33     29.51 o 
   6  -5   9     1233.74     1270.84     29.52 o 
   7  -5   9      275.90      276.42     28.81 o 
   8  -5   9     1556.94     1721.86     50.17 o 
   9  -5   9      799.59      845.54     28.48 o 
  10  -5   9     1721.24     1644.32     43.81 o 
  11  -5   9       65.30      100.57     38.86 o 
  12  -5   9       27.64       85.73     47.93 o 
  13  -5   9      119.87       67.60     51.34 o 
  14  -5   9       97.64       63.59     54.41 o 
 -11  -4   9      643.12      712.47     57.64 o 
 -10  -4   9     1153.91     1138.35     83.79 o 
  -9  -4   9       49.36       56.25     44.10 o 
  -8  -4   9     1760.49     1847.30     85.91 o 
  -7  -4   9      345.08      381.74     37.80 o 
  -6  -4   9     5320.70     5344.39     47.68 o 
  -5  -4   9     6986.05     7337.60    141.71 o 
  -4  -4   9     1579.55     1635.99     40.10 o 
  -3  -4   9      424.60      504.96     30.04 o 
  -2  -4   9      438.78      447.33     27.46 o 
  -1  -4   9       69.09       98.56     30.64 o 
   0  -4   9     1960.65     2031.47     35.66 o 
   1  -4   9      564.71      605.99     33.71 o 
   2  -4   9     7460.59     7361.78    144.91 o 
   3  -4   9     9867.18     9759.13    171.11 o 
   4  -4   9       55.65       41.97     28.61 o 
   5  -4   9     6550.07     6848.84     45.35 o 
   6  -4   9     3154.30     3069.98     92.03 o 
   7  -4   9     1086.00     1169.56     34.27 o 
   8  -4   9     3551.92     3575.87     43.69 o 
   9  -4   9     1652.24     1643.48     33.25 o 
  10  -4   9       12.35      -24.38     45.22 o 
  11  -4   9       30.80       66.77     45.46 o 
  12  -4   9      420.79      506.62     49.22 o 
  13  -4   9      774.47      812.56     43.10 o 
  14  -4   9       58.92       78.19     50.76 o 
  15  -4   9       49.67      148.38     44.75 o 
 -11  -3   9     1823.82     1963.96    137.08 o 
 -10  -3   9      320.57      290.18     42.59 o 
  -9  -3   9     1943.42     2149.32    147.26 o 
  -8  -3   9      818.50      895.28     69.54 o 
  -7  -3   9      228.90      263.59     38.76 o 
  -6  -3   9    11793.15    12378.63    122.85 o 
  -5  -3   9     6310.45     6460.27     75.01 o 
  -4  -3   9        6.98       57.39     28.12 o 
  -3  -3   9     1947.39     1876.75     32.79 o 
  -2  -3   9     1559.09     1426.53     39.71 o 
  -1  -3   9    15443.63    15249.03    388.26 o 
   0  -3   9      274.04      370.20     30.22 o 
   1  -3   9     4943.49     4877.31    117.76 o 
   2  -3   9     4641.82     4613.80    143.85 o 
   3  -3   9        4.45       54.49     27.29 o 
   4  -3   9     1362.96     1336.20     29.14 o 
   5  -3   9     7061.54     7146.07    253.54 o 
   6  -3   9      749.81      781.42     33.52 o 
   7  -3   9       68.73      141.99     30.56 o 
   8  -3   9       88.35      124.66     25.90 o 
   9  -3   9       30.74       31.82     25.81 o 
  10  -3   9        7.89       42.39     43.57 o 
  11  -3   9     1085.83     1258.06     49.22 o 
  12  -3   9      993.31     1203.54     42.28 o 
  13  -3   9       88.51      118.59     38.39 o 
  14  -3   9       36.52       34.15     39.45 o 
  15  -3   9       34.17       50.17     52.17 o 
 -12  -2   9      376.31      344.81     55.47 o 
 -11  -2   9        3.20       16.83     37.87 o 
 -10  -2   9      282.86      415.99     37.54 o 
  -9  -2   9     1011.22     1040.27     72.78 o 
  -8  -2   9      650.53      662.34     34.29 o 
  -7  -2   9      432.35      463.63     39.36 o 
  -6  -2   9     3733.58     3900.04     56.81 o 
  -5  -2   9      538.90      577.47     30.38 o 
  -4  -2   9        6.75       92.48     31.02 o 
  -3  -2   9     6072.27     6109.99    204.46 o 
  -2  -2   9    11802.86    11633.28    215.69 o 
  -1  -2   9     1996.31     1942.51     29.75 o 
   0  -2   9       98.69      138.51     24.49 o 
   1  -2   9      679.18      732.82     30.02 o 
   2  -2   9      946.75      965.04     61.53 o 
   3  -2   9       63.92       57.39     26.73 o 
   4  -2   9     2064.06     2074.61     52.05 o 
   5  -2   9     3011.48     3049.58     50.93 o 
   6  -2   9     2322.40     2203.54     35.97 o 
   7  -2   9     5056.71     5306.86     41.80 o 
   8  -2   9     2246.67     2331.46     37.39 o 
   9  -2   9      272.13      265.55     26.31 o 
  10  -2   9      136.75      188.42     44.40 o 
  11  -2   9        4.65       -5.30     43.69 o 
  12  -2   9      117.10      115.17     36.39 o 
  13  -2   9       26.84      101.86     46.40 o 
  14  -2   9      179.64      224.10     39.57 o 
  15  -2   9      171.92      183.47     52.99 o 
 -12  -1   9      300.12      241.53     63.24 o 
 -11  -1   9      131.95      185.95     60.53 o 
 -10  -1   9      583.02      608.81     35.47 o 
  -9  -1   9      893.41      907.56    123.53 o 
  -8  -1   9     5679.44     6223.07    342.81 o 
  -7  -1   9      320.11      350.20     36.67 o 
  -6  -1   9       74.44       69.16     39.92 o 
  -5  -1   9     2939.90     2912.10     69.91 o 
  -4  -1   9     1787.46     1831.18     47.40 o 
  -3  -1   9     1720.19     1825.99     35.50 o 
  -2  -1   9       96.57      178.33     26.07 o 
  -1  -1   9     1431.92     1255.97     76.95 o 
   0  -1   9      109.92      141.37     22.36 o 
   1  -1   9      142.41      140.15     23.39 o 
   2  -1   9      603.67      517.58     24.19 o 
   3  -1   9     2716.00     2771.40     35.81 o 
   4  -1   9     2423.96     2500.16    119.00 o 
   5  -1   9     5119.44     5169.96     41.51 o 
   6  -1   9    12986.35    13563.22    189.36 o 
   7  -1   9     1709.67     1717.72     45.46 o 
   8  -1   9        4.34       51.81     30.69 o 
   9  -1   9       31.86       37.54     28.34 o 
  10  -1   9     1851.71     2099.83     50.28 o 
  11  -1   9        5.81       11.31     41.81 o 
  12  -1   9       17.77       56.53     35.68 o 
  13  -1   9      172.01      195.49     46.40 o 
  14  -1   9      359.51      289.70     40.51 o 
  15  -1   9      886.07      867.79     54.29 o 
  16  -1   9      566.11      586.58     46.75 o 
 -12   0   9       52.28      140.49     62.41 o 
 -11   0   9       37.19      141.90     59.59 o 
 -10   0   9      220.96      322.76     35.42 o 
  -9   0   9     4453.28     4630.97    149.32 o 
  -8   0   9    10814.29    11427.41    393.39 o 
  -7   0   9     4037.06     3872.69     49.40 o 
  -6   0   9     1430.74     1395.27     36.28 o 
  -5   0   9     3057.99     3035.30     40.85 o 
  -4   0   9     2779.05     2860.15     37.26 o 
  -3   0   9     6965.41     7104.65    165.09 o 
  -2   0   9     1504.58     1533.77     47.21 o 
  -1   0   9     3356.25     3411.68     72.97 o 
   0   0   9        9.35       25.10     25.48 o 
   1   0   9     8090.72     7802.57    293.60 o 
   2   0   9    15123.28    14304.07    566.13 o 
   3   0   9     3524.40     3469.32    153.81 o 
   4   0   9     6766.10     7057.59    100.22 o 
   5   0   9    22150.04    23332.34    509.21 o 
   6   0   9      618.27      710.00     48.05 o 
   7   0   9      118.87      121.66     28.79 o 
   8   0   9      143.35      185.84     29.89 o 
   9   0   9     4926.62     5215.53     41.73 o 
  10   0   9      227.02      195.96     34.62 o 
  11   0   9        6.50       36.39     34.74 o 
  12   0   9     1335.00     1317.41     42.39 o 
  13   0   9       86.04      109.99     46.75 o 
  14   0   9       12.75       31.21     38.16 o 
  15   0   9     1663.57     1635.14     56.29 o 
  16   0   9      263.34      280.98     45.34 o 
 -12   1   9       36.53       49.70     50.99 o 
 -11   1   9      229.59      265.32     48.64 o 
 -10   1   9      590.47      706.46     59.35 o 
  -9   1   9     4142.95     4271.73    218.45 o 
  -8   1   9     5948.59     5947.63    313.19 o 
  -7   1   9       69.92       84.38     30.30 o 
  -6   1   9      152.34      162.54     28.34 o 
  -5   1   9      824.57      917.61     41.44 o 
  -4   1   9     5242.12     5411.57    127.24 o 
  -3   1   9     4045.00     4034.95     38.94 o 
  -2   1   9     8776.48     8860.94    350.43 o 
  -1   1   9      611.87      650.77     27.03 o 
   0   1   9     5480.49     5380.65    184.40 o 
   1   1   9    49923.26    46901.66   1409.44 o 
   2   1   9    17300.37    16180.33    548.77 o 
   3   1   9       29.20       64.73     22.54 o 
   4   1   9     1749.35     1667.53     65.70 o 
   5   1   9     1078.69     1086.66     83.95 o 
   6   1   9       63.24       79.92     22.11 o 
   7   1   9      197.71      241.09     26.53 o 
   8   1   9      840.43      893.22     30.11 o 
   9   1   9     2616.86     2891.64    251.54 o 
  10   1   9      556.81      612.13     45.10 o 
  11   1   9      988.37     1020.18     47.58 o 
  12   1   9      897.68      942.93     48.52 o 
  13   1   9      122.47      111.52     47.11 o 
  14   1   9        3.55        8.60     32.73 o 
  15   1   9      246.43      280.19     66.30 o 
  16   1   9      260.21      229.99     38.14 o 
 -12   2   9      402.01      292.76     63.59 o 
 -11   2   9       73.58       61.14     41.69 o 
 -10   2   9      331.42      384.20     39.66 o 
  -9   2   9       57.54       37.88     31.73 o 
  -8   2   9       13.68       62.33     29.93 o 
  -7   2   9      840.88      834.18     29.69 o 
  -6   2   9     1013.54     1020.48     32.37 o 
  -5   2   9      698.04      747.33     33.48 o 
  -4   2   9     1227.92     1230.11     28.64 o 
  -3   2   9       58.05       92.38     24.54 o 
  -2   2   9     5531.34     5548.79    106.52 o 
  -1   2   9     1082.55     1015.96     25.95 o 
   0   2   9    12400.21    11712.68    301.88 o 
   1   2   9    18165.77    17674.13    747.78 o 
   2   2   9     7231.90     6633.59    204.96 o 
   3   2   9     2472.73     2321.27     93.53 o 
   4   2   9    17480.32    17720.23    846.08 o 
   5   2   9      335.03      368.84     22.60 o 
   6   2   9        1.78       18.18     22.85 o 
   7   2   9      767.07      774.78     57.87 o 
   8   2   9      103.06      136.40     33.70 o 
   9   2   9       70.68       73.46     21.92 o 
  10   2   9     1873.20     1850.59    167.75 o 
  11   2   9      168.73      246.47     27.42 o 
  12   2   9      413.88      414.89     56.59 o 
  13   2   9      888.34      824.41     62.06 o 
  14   2   9      176.82      182.47     32.93 o 
  15   2   9        1.85       11.24     32.38 o 
  16   2   9     1062.06      963.45    106.34 o 
 -12   3   9      451.30      345.53     52.67 o 
 -11   3   9       73.01       94.11     46.74 o 
 -10   3   9      564.30      562.61     41.60 o 
  -9   3   9       89.64      100.07     42.30 o 
  -8   3   9       61.46       78.16     29.99 o 
  -7   3   9     1071.26     1006.08     31.94 o 
  -6   3   9     4500.99     4489.11    162.18 o 
  -5   3   9      442.67      508.56     31.76 o 
  -4   3   9     3256.62     3286.50     71.88 o 
  -3   3   9       18.75       41.34     24.89 o 
  -2   3   9     3752.72     3778.13     54.02 o 
  -1   3   9     3904.79     3879.30     58.96 o 
   0   3   9     1145.34     1085.84     25.16 o 
   1   3   9     6523.23     5985.17    160.10 o 
   2   3   9    28958.04    27079.03    668.96 o 
   3   3   9     7647.06     7088.60    325.90 o 
   4   3   9      569.57      655.46     41.28 o 
   5   3   9    11416.48    11539.40    597.76 o 
   6   3   9     2711.93     2785.86    136.74 o 
   7   3   9     1162.97     1079.11     79.32 o 
   8   3   9     1561.74     1516.69     70.84 o 
   9   3   9      122.96      102.39     29.97 o 
  10   3   9      101.80       32.48     27.86 o 
  11   3   9     1375.16     1314.74    120.35 o 
  12   3   9     6916.12     6716.87    505.38 o 
  13   3   9     1474.14     1536.57    206.09 o 
  14   3   9       17.56       27.80     33.01 o 
  15   3   9       56.01       75.68     37.46 o 
  16   3   9      310.53      273.61     37.65 o 
 -11   4   9      614.81      497.44     48.46 o 
 -10   4   9       18.04       23.54     43.32 o 
  -9   4   9       70.58       67.11     39.77 o 
  -8   4   9       89.13       68.75     34.06 o 
  -7   4   9       74.81       93.24     29.97 o 
  -6   4   9     4718.50     4620.20     73.84 o 
  -5   4   9      477.95      470.79     34.09 o 
  -4   4   9      373.42      451.54     29.90 o 
  -3   4   9     2669.94     2719.38     71.36 o 
  -2   4   9    17435.18    16978.71    274.48 o 
  -1   4   9    23603.29    23104.93    352.02 o 
   0   4   9       18.63       43.04     24.12 o 
   1   4   9    14982.18    14357.51    225.14 o 
   2   4   9    10287.09    10281.35    291.98 o 
   3   4   9      115.04      129.81     21.46 o 
   4   4   9     4345.94     3999.03    119.24 o 
   5   4   9     3785.08     3813.24    211.77 o 
   6   4   9     2586.77     2548.30    156.01 o 
   7   4   9     3569.49     3577.18    223.75 o 
   8   4   9     3923.77     3902.00    239.20 o 
   9   4   9     6062.25     6025.59    634.21 o 
  10   4   9       92.27       93.04     31.30 o 
  11   4   9    14523.80    14248.63   1731.76 o 
  12   4   9     3468.89     3417.37    272.27 o 
  13   4   9      117.26      114.11     34.62 o 
  14   4   9        0.54       26.47     34.97 o 
  15   4   9        2.53       33.85     34.70 o 
  16   4   9        6.01       29.47     32.49 o 
  17   4   9      112.77      121.53     34.99 o 
 -11   5   9      230.91      222.87     70.66 o 
 -10   5   9      327.99      342.26     56.11 o 
  -9   5   9        9.71        1.61     38.89 o 
  -8   5   9       74.13      111.79     55.53 o 
  -7   5   9      820.17      802.67     43.09 o 
  -6   5   9      492.54      459.66     34.33 o 
  -5   5   9      150.81      169.76     31.83 o 
  -4   5   9      846.96      902.59     30.50 o 
  -3   5   9    12616.01    12447.14    106.79 o 
  -2   5   9    19438.96    19443.79    311.34 o 
  -1   5   9    12040.95    11598.94    115.77 o 
   0   5   9     4426.72     4300.71     58.20 o 
   1   5   9      662.25      765.93     26.09 o 
   2   5   9        0.83       20.32     25.02 o 
   3   5   9     3731.58     3357.54     90.95 o 
   4   5   9     5668.72     5520.48    149.71 o 
   5   5   9       79.24      122.40     23.47 o 
   6   5   9      100.02      106.83     24.80 o 
   7   5   9     4370.06     4674.32    243.30 o 
   8   5   9    10950.61    10559.77    586.15 o 
   9   5   9     2961.07     2624.64    289.34 o 
  10   5   9        1.14       36.87     29.93 o 
  11   5   9     4353.89     3992.29    369.19 o 
  12   5   9       71.81       65.58     33.30 o 
  13   5   9      306.02      367.03     40.27 o 
  14   5   9       73.77      103.35     35.34 o 
  15   5   9      185.63      265.53     32.80 o 
  16   5   9        5.72       30.18     31.64 o 
  17   5   9       25.08       26.17     35.41 o 
 -11   6   9      256.15      314.19     41.99 o 
 -10   6   9      237.19      225.83     45.47 o 
  -9   6   9      581.01      593.55     48.22 o 
  -8   6   9       30.34       49.44     38.43 o 
  -7   6   9     1308.53     1320.05     44.20 o 
  -6   6   9      830.73      934.94     39.34 o 
  -5   6   9      632.64      656.43     31.52 o 
  -4   6   9     7637.96     7742.25     59.99 o 
  -3   6   9     2518.65     2456.14     49.53 o 
  -2   6   9     2547.06     2470.29     34.03 o 
  -1   6   9     1726.46     1678.70     35.17 o 
   0   6   9       30.04       80.27     23.92 o 
   1   6   9      154.25      200.03     24.16 o 
   2   6   9      171.50      205.29     24.46 o 
   3   6   9      462.13      463.74     27.26 o 
   4   6   9     2452.37     2367.85     52.56 o 
   5   6   9     2057.72     1954.41     57.93 o 
   6   6   9     7518.69     7102.31    222.22 o 
   7   6   9     3683.85     3543.88    182.74 o 
   8   6   9      120.38      101.13     33.70 o 
   9   6   9     9031.44     8911.07    673.72 o 
  10   6   9     2248.92     2154.05    148.03 o 
  11   6   9      362.77      452.68     71.95 o 
  12   6   9      425.42      447.55     49.70 o 
  13   6   9      123.70      120.97     32.78 o 
  14   6   9       22.91       42.80     30.24 o 
  15   6   9      224.46      193.59     33.54 o 
  16   6   9      170.72      223.52     34.19 o 
 -10   7   9      810.12      847.42     44.84 o 
  -9   7   9      211.62      251.84     37.55 o 
  -8   7   9     1010.23      992.16     42.46 o 
  -7   7   9     2608.24     2527.01     42.20 o 
  -6   7   9     1516.50     1464.28     59.59 o 
  -5   7   9        3.58       31.08     37.38 o 
  -4   7   9     2181.93     2097.41     40.76 o 
  -3   7   9      152.20      152.41     36.48 o 
  -2   7   9     2718.72     2761.77     37.17 o 
  -1   7   9     1101.54     1182.14     31.20 o 
   0   7   9      259.27      267.75     28.74 o 
   1   7   9     5343.52     5363.85     80.23 o 
   2   7   9     2907.69     2796.28     65.32 o 
   3   7   9      390.33      423.87     25.44 o 
   4   7   9     5045.49     4936.72    150.14 o 
   5   7   9     1789.26     1760.80     56.88 o 
   6   7   9       86.51      151.01     23.66 o 
   7   7   9     1260.26     1162.82     39.83 o 
   8   7   9     8981.25     8581.50    469.64 o 
   9   7   9    11014.98    10295.74    830.58 o 
  10   7   9     1838.41     1702.17    155.80 o 
  11   7   9      859.47      842.30     51.34 o 
  12   7   9     3508.85     3509.25    385.20 o 
  13   7   9       13.17       36.51     28.36 o 
  14   7   9     2673.28     2593.85    181.31 o 
  15   7   9      872.12      925.22     66.91 o 
  16   7   9       99.33      123.72     34.44 o 
 -10   8   9      535.08      564.20     47.55 o 
  -9   8   9      453.10      480.18     42.30 o 
  -8   8   9      129.29      138.46     40.02 o 
  -7   8   9       21.22       54.87     39.15 o 
  -6   8   9     2824.94     2942.08     46.29 o 
  -5   8   9     4320.79     4176.46     46.63 o 
  -4   8   9     2914.24     2701.83    152.15 o 
  -3   8   9      276.10      339.39     35.63 o 
  -2   8   9     2403.52     2271.06     41.74 o 
  -1   8   9       10.63       38.57     30.76 o 
   0   8   9     7273.39     7190.54    167.83 o 
   1   8   9    21146.12    20608.71    423.29 o 
   2   8   9     1093.67     1044.04     30.40 o 
   3   8   9      871.32      868.49     29.04 o 
   4   8   9     1422.76     1465.21     32.77 o 
   5   8   9    10237.85    10129.22    341.60 o 
   6   8   9     2669.22     2698.10     98.79 o 
   7   8   9     2821.40     2626.96     76.98 o 
   8   8   9     7205.60     6899.40    267.79 o 
   9   8   9     6588.70     6372.67    409.29 o 
  10   8   9       50.30       84.95     36.97 o 
  11   8   9     4593.65     4515.98    316.78 o 
  12   8   9     2245.49     2198.90    136.10 o 
  13   8   9     1129.86     1106.17     58.49 o 
  14   8   9     1172.79     1193.59     85.09 o 
  15   8   9       74.68       99.22     35.62 o 
  16   8   9      105.00      121.58     39.77 o 
 -10   9   9      358.10      334.62     48.53 o 
  -9   9   9       48.25       25.99     42.46 o 
  -8   9   9      402.52      383.15     41.88 o 
  -7   9   9      674.97      711.28     85.32 o 
  -6   9   9      794.50      859.51     49.81 o 
  -5   9   9     3994.15     3836.95     48.37 o 
  -4   9   9      137.76      182.21     33.24 o 
  -3   9   9      691.60      645.04     39.08 o 
  -2   9   9     2479.02     2252.68     44.83 o 
  -1   9   9     2180.07     2149.38     41.06 o 
   0   9   9     6970.86     6757.21     54.41 o 
   1   9   9     4548.14     4347.25    103.57 o 
   2   9   9     1432.18     1406.61     77.07 o 
   3   9   9     5649.05     5708.68    260.36 o 
   4   9   9    14783.59    14114.43    587.66 o 
   5   9   9     4200.53     4230.70    176.81 o 
   6   9   9     1900.11     2004.43     96.23 o 
   7   9   9     2972.16     2942.48    107.16 o 
   8   9   9      412.09      372.72     32.39 o 
   9   9   9      959.30      831.39     30.28 o 
  10   9   9     2279.47     2304.04    112.00 o 
  11   9   9      544.98      591.34     36.08 o 
  12   9   9     1259.15     1221.83     67.07 o 
  13   9   9       17.23       61.38     33.82 o 
  14   9   9      128.80      162.49     35.72 o 
  15   9   9       22.81       51.69     38.23 o 
  16   9   9        5.89       34.04     38.42 o 
  -9  10   9      125.53      133.64     38.31 o 
  -8  10   9        0.22        8.49     42.04 o 
  -7  10   9        0.28        9.08     39.84 o 
  -6  10   9       41.21       95.74     39.39 o 
  -5  10   9      227.53      244.74     38.30 o 
  -4  10   9      962.01      931.24     57.53 o 
  -3  10   9     1028.03     1043.76     36.67 o 
  -2  10   9     1587.96     1513.44     50.64 o 
  -1  10   9        3.61       -1.36     34.72 o 
   0  10   9       27.64       62.06     41.26 o 
   1  10   9     1176.63     1273.10     46.33 o 
   2  10   9      185.64      218.06     38.95 o 
   3  10   9     4504.16     4551.27    108.34 o 
   4  10   9     7741.35     7849.42     81.55 o 
   5  10   9      120.54      124.95     51.11 o 
   6  10   9     1483.46     1460.81    104.46 o 
   7  10   9       64.67       82.19     29.71 o 
   8  10   9     1586.67     1531.77     78.43 o 
   9  10   9      558.79      596.78     33.06 o 
  10  10   9      295.82      303.39     30.98 o 
  11  10   9     3825.12     3670.54    171.09 o 
  12  10   9     3381.60     3483.29    114.69 o 
  13  10   9      677.59      729.98     41.67 o 
  14  10   9       18.54       17.77     39.38 o 
  15  10   9       13.37       43.04     42.98 o 
  16  10   9       46.68       61.63     41.54 o 
  -8  11   9      206.33      239.44     38.53 o 
  -7  11   9       90.23      112.33     42.16 o 
  -6  11   9        9.01       27.87     34.63 o 
  -5  11   9       45.79       98.98     72.48 o 
  -4  11   9      434.04      424.68     35.62 o 
  -3  11   9      358.48      325.86     44.51 o 
  -2  11   9     8507.69     8038.76    300.12 o 
  -1  11   9     3950.62     3923.28     51.31 o 
   0  11   9     1620.46     1480.09     59.23 o 
   1  11   9       13.34       68.92     42.13 o 
   2  11   9        8.22       -1.91     37.46 o 
   3  11   9     2868.44     2901.60     55.33 o 
   4  11   9      736.84      745.91     57.23 o 
   5  11   9      427.74      488.48     44.28 o 
   6  11   9      120.78      168.28     50.76 o 
   7  11   9      321.34      435.13     51.93 o 
   8  11   9     1059.12     1206.72     54.52 o 
   9  11   9     6842.00     7223.81     75.37 o 
  10  11   9      811.85     1020.77     58.06 o 
  11  11   9     7204.99     7329.43    110.23 o 
  12  11   9      583.25      587.54     59.08 o 
  13  11   9        0.92       17.33     51.31 o 
  14  11   9      357.61      390.73     54.03 o 
  15  11   9      725.37      709.92     61.53 o 
  -8  12   9      383.41      427.45     44.88 o 
  -7  12   9        7.37       60.65     41.30 o 
  -6  12   9      149.95      127.28     40.84 o 
  -5  12   9      198.91      223.23     32.64 o 
  -4  12   9      366.82      336.59     36.01 o 
  -3  12   9     3379.75     3369.36     48.31 o 
  -2  12   9     5699.42     5398.64     50.13 o 
  -1  12   9       14.09       43.90     41.14 o 
   0  12   9      499.35      544.16     49.22 o 
   1  12   9      257.61      231.06     37.86 o 
   2  12   9     3996.51     4014.96    105.41 o 
   3  12   9     2642.31     2717.51     52.86 o 
   4  12   9     2301.04     2271.76     60.53 o 
   5  12   9     2376.09     2478.32     61.24 o 
   6  12   9      303.07      294.29     50.64 o 
   7  12   9     9982.90    10819.70     86.91 o 
   8  12   9     4530.72     4492.30     68.66 o 
   9  12   9      277.21      432.31     51.70 o 
  10  12   9     1468.03     1496.77     57.23 o 
  11  12   9      320.69      224.93     49.81 o 
  12  12   9      143.03      159.69    130.25 o 
  13  12   9       88.75      107.90     63.62 o 
  14  12   9        2.91        1.01     55.96 o 
  15  12   9     1185.26     1169.94     77.25 o 
  -7  13   9      124.44      112.06     39.66 o 
  -6  13   9      997.58      867.64     44.84 o 
  -5  13   9        2.46       12.91     40.21 o 
  -4  13   9      543.81      554.73     41.97 o 
  -3  13   9      800.76      835.94     40.33 o 
  -2  13   9      277.92      332.59     42.51 o 
  -1  13   9        0.17      -35.97     41.55 o 
   0  13   9       37.52       62.19     34.86 o 
   1  13   9     1900.93     1878.39     67.24 o 
   2  13   9      382.04      423.10     35.79 o 
   3  13   9     1137.38     1072.23     59.71 o 
   4  13   9     3411.95     3371.55     58.17 o 
   5  13   9      574.28      646.52     54.52 o 
   6  13   9     4177.95     4287.75     69.36 o 
   7  13   9     2867.60     3046.53     56.88 o 
   8  13   9     1814.26     1925.66     60.88 o 
   9  13   9       12.35      101.63     51.70 o 
  10  13   9      339.93      408.05     59.82 o 
  11  13   9       89.30       57.35     50.87 o
[truncated: 230,053 more chars]
